# Supplementary material for: Bis(N-nitroso-N-phenyl­hydroxy­laminato-κ2 O,O′)(1,10-phenanthroline-κ2 N,N′)lead(II)
Source: Acta Crystallogr Sect E Struct Rep Online. 2011 Feb 26;67(Pt 3):m378. doi: 10.1107/S1600536811006787 (PMC3052161; doi:10.1107/S1600536811006787)
Supplement: Supplementary file 2 [file e-67-0m378-Isup2.hkl]

# 
# h,k,l, Fc-squared, Fo-squared, sigma(Fo-squared) and status flag 
# 
data_I
_shelx_title '  P21/c' 
_shelx_refln_list_code          4 
_shelx_F_calc_maximum      387.42 
_exptl_crystal_F_000      1272.00 
_reflns_d_resolution_high  0.7696 
 
loop_ 
 _symmetry_equiv_pos_as_xyz 
 'x, y, z' 
 '-x, y+1/2, -z+1/2' 
 '-x, -y, -z' 
 'x, -y-1/2, z-1/2' 
 
_cell_length_a     7.7033 
_cell_length_b    15.9948 
_cell_length_c    18.8929 
_cell_angle_alpha  90.000 
_cell_angle_beta  100.919 
_cell_angle_gamma  90.000 
 
_shelx_F_squared_multiplier     1.000 
 
loop_ 
 _refln_index_h 
 _refln_index_k 
 _refln_index_l 
 _refln_F_squared_calc 
 _refln_F_squared_meas 
 _refln_F_squared_sigma 
 _refln_observed_status 
   1   0   0    86624.41    80980.07   1225.58 o 
   2   0   0     4340.93     4316.42     93.45 o 
   3   0   0    19622.44    19493.83    312.42 o 
   4   0   0     1579.06     1543.49     52.24 o 
   5   0   0     3536.69     3631.19     92.60 o 
   6   0   0       25.88       52.04     33.57 o 
   7   0   0     3861.25     3747.00    241.63 o 
   8   0   0    10913.67    11292.10    485.28 o 
   9   0   0    10485.20    10622.15    492.41 o 
   1   1   0      572.82      605.76     16.09 o 
   2   1   0     4667.43     4759.85     61.31 o 
   3   1   0     3572.08     3444.19     52.54 o 
   4   1   0    12850.54    13079.42    159.70 o 
   5   1   0    11084.38    11269.03    146.84 o 
   6   1   0     4127.34     4283.24     78.51 o 
   7   1   0     7876.87     7880.83    317.38 o 
   8   1   0     1762.36     1806.45    146.73 o 
   9   1   0      407.10      346.10    109.09 o 
   0   2   0   122120.35   115122.05   2724.35 o 
   1   2   0    75952.63    73940.41    896.91 o 
   2   2   0     3773.70     3663.77     49.39 o 
   3   2   0     4218.73     4035.08     61.68 o 
   4   2   0     3711.40     3758.39     60.97 o 
   5   2   0     1145.37     1270.23     39.36 o 
   6   2   0       20.73       31.90     32.67 o 
   7   2   0     5327.33     5150.52    176.58 o 
   8   2   0     3396.73     3389.67    179.24 o 
   9   2   0     4473.15     4353.60    221.56 o 
   1   3   0     1764.72     1873.03     30.15 o 
   2   3   0     5694.79     5683.67     90.78 o 
   3   3   0    37362.61    37508.02    409.92 o 
   4   3   0    40465.20    40385.50    476.53 o 
   5   3   0    38203.95    38044.84    463.12 o 
   6   3   0    27557.19    27435.54    410.26 o 
   7   3   0    18492.67    18314.66    301.76 o 
   8   3   0    10556.57    10931.67    336.27 o 
   9   3   0     4282.64     4554.76    449.42 o 
   0   4   0      141.89      166.47     19.60 o 
   1   4   0      794.87      965.74     23.50 o 
   2   4   0     2927.32     3189.07     55.17 o 
   3   4   0      222.31      212.54     18.70 o 
   4   4   0        1.16       57.56     25.56 o 
   5   4   0      262.02      327.89     34.18 o 
   6   4   0      456.15      448.40     47.40 o 
   7   4   0        5.59       45.51     41.77 o 
   8   4   0        5.86       82.49     62.04 o 
   9   4   0        3.16      120.37    100.13 o 
   1   5   0     4060.84     4221.68     59.92 o 
   2   5   0    15686.11    16320.98    188.25 o 
   3   5   0    22099.07    21661.35    672.56 o 
   4   5   0    44609.16    45357.91    554.02 o 
   5   5   0    25800.40    25167.93    328.89 o 
   6   5   0    17019.02    17035.20    281.12 o 
   7   5   0    16188.87    16043.11    277.59 o 
   8   5   0    13616.64    13606.72    261.46 o 
   9   5   0     1891.64     2268.61    180.72 o 
   0   6   0    43591.94    44312.46    679.58 o 
   1   6   0    45291.07    46229.80    501.95 o 
   2   6   0    18796.47    18486.16    213.82 o 
   3   6   0    19003.24    19216.71    249.87 o 
   4   6   0     1682.46     1608.75     52.68 o 
   5   6   0       22.32       39.69     32.70 o 
   6   6   0       16.79       43.21     45.81 o 
   7   6   0     4617.56     4376.20    124.14 o 
   8   6   0     3852.10     3760.84    126.18 o 
   9   6   0     3535.43     3948.64    223.55 o 
   1   7   0      136.71      249.63     23.33 o 
   2   7   0     2580.33     2776.11     51.03 o 
   3   7   0     6757.53     7160.37    137.53 o 
   4   7   0     3428.49     3599.03     74.62 o 
   5   7   0      881.96      911.71     58.98 o 
   6   7   0     2373.49     2370.88    101.58 o 
   7   7   0     5579.63     5621.36    145.82 o 
   8   7   0     1054.40     1288.75     88.39 o 
   9   7   0       36.23      -36.79    102.61 o 
   0   8   0   115779.23   116939.25   1762.15 o 
   1   8   0    56398.86    55136.37    600.72 o 
   2   8   0    29874.19    29134.37    330.85 o 
   3   8   0    16492.85    17009.93    205.39 o 
   4   8   0      741.31      797.09     43.93 o 
   5   8   0       70.03       37.99     25.45 o 
   6   8   0      664.32      644.03     60.54 o 
   7   8   0     4430.13     4500.05    148.21 o 
   8   8   0     6018.55     6066.16    161.97 o 
   9   8   0     6282.62     6424.20    210.65 o 
   1   9   0      454.47      404.07     25.34 o 
   2   9   0     2299.62     2418.81     52.96 o 
   3   9   0     2904.94     2990.51     82.65 o 
   4   9   0     7138.58     7179.86    122.71 o 
   5   9   0    10872.23    10736.69    200.44 o 
   6   9   0     6121.43     6083.79    146.46 o 
   7   9   0     3024.18     3054.85    113.78 o 
   8   9   0     2321.48     2395.01    282.68 o 
   0  10   0    13939.09    13844.24    244.97 o 
   1  10   0    15854.80    15617.82    210.47 o 
   2  10   0    11085.32    10869.63    145.69 o 
   3  10   0     7590.88     7801.70    130.55 o 
   4  10   0     2769.92     2858.09     90.05 o 
   5  10   0      514.63      503.89     54.70 o 
   6  10   0        7.29       13.06     44.55 o 
   7  10   0      747.14      691.85     90.19 o 
   8  10   0     1988.97     2090.45    127.28 o 
   1  11   0     4479.05     4543.54     85.22 o 
   2  11   0     4746.87     4930.26     85.54 o 
   3  11   0    13144.98    13028.99    194.37 o 
   4  11   0    18999.95    18764.23    303.30 o 
   5  11   0    21924.72    21403.78    346.19 o 
   6  11   0    17492.23    17292.01    350.49 o 
   7  11   0    13207.85    13331.28    545.01 o 
   8  11   0     6551.33     6551.12    206.74 o 
   0  12   0     7784.74     7302.11    156.15 o 
   1  12   0      822.59      903.69     49.30 o 
   2  12   0      446.86      497.23     44.30 o 
   3  12   0      278.38      310.38     45.58 o 
   4  12   0       73.70      105.12    111.50 o 
   5  12   0      387.45      331.14     63.80 o 
   6  12   0      434.91      397.94     75.12 o 
   7  12   0        3.59       67.14     70.27 o 
   8  12   0      118.74      148.62     84.08 o 
   1  13   0      585.47      631.96     58.96 o 
   2  13   0     7374.15     7675.03    133.67 o 
   3  13   0    11499.88    11744.03    256.28 o 
   4  13   0    13107.39    12449.63    267.34 o 
   5  13   0    12932.36    12236.59    337.39 o 
   6  13   0    10788.82    10448.03    258.21 o 
   7  13   0     6302.23     6372.35    205.39 o 
   0  14   0    35357.37    35527.77    723.28 o 
   1  14   0    11545.36    11556.66    206.73 o 
   2  14   0    10906.78    10565.97    229.94 o 
   3  14   0     9455.81     9362.10    216.39 o 
   4  14   0      744.30      761.12     98.66 o 
   5  14   0      169.67      119.76     66.29 o 
   6  14   0       10.05      -48.39     84.21 o 
   7  14   0     1802.11     1844.39    138.82 o 
   1  15   0      789.56      822.32     62.88 o 
   2  15   0      353.49      314.81     61.99 o 
   3  15   0     1861.71     1530.94    257.58 o 
   4  15   0     1232.90     1004.70    113.76 o 
   5  15   0      346.68      330.90     96.87 o 
   6  15   0      570.03      614.14    116.80 o 
   0  16   0    30231.31    30787.95    654.74 o 
   1  16   0    22891.28    22599.35    358.41 o 
   2  16   0     9478.00     9537.38    257.73 o 
   3  16   0     5545.91     5411.65    211.81 o 
   4  16   0     1624.43     1722.79    144.20 o 
   5  16   0      168.59      169.73     98.22 o 
   6  16   0       35.97      -18.47     98.74 o 
   1  17   0      393.22      458.10     72.91 o 
   2  17   0      519.28      561.59     77.29 o 
   3  17   0     3370.86     3264.56    176.68 o 
   4  17   0     4437.21     4526.41    211.38 o 
   5  17   0     4778.86     4927.11    229.59 o 
   0  18   0     3172.50     3118.36    160.03 o 
   1  18   0     3750.12     3911.05    152.43 o 
   2  18   0     1547.55     1133.53    287.49 o 
   3  18   0      651.44      681.43    121.14 o 
   4  18   0       80.06      153.51    104.57 o 
   1  19   0      325.09      385.32     84.25 o 
   2  19   0     1553.36     1640.14    214.11 o 
   3  19   0     4006.75     4355.29    217.08 o 
   0  20   0     1748.93     1983.75    234.93 o 
   1  20   0     1360.37     1549.89    208.11 o 
   2  20   0      244.66      185.81    120.95 o 
  -9   1   1     1016.18     1141.43    265.41 o 
  -8   1   1     7962.02     7546.35    265.78 o 
  -7   1   1     6555.96     6437.06    139.40 o 
  -6   1   1    17304.99    17212.52    215.63 o 
  -5   1   1    34779.82    34320.21    421.58 o 
  -4   1   1    35425.43    35222.05    392.60 o 
  -3   1   1    92042.15    91849.05   1066.57 o 
  -2   1   1    77107.14    74454.54   1727.72 o 
  -1   1   1    10365.08    10558.17    129.23 o 
   1   1   1      361.88      423.81     32.29 o 
   2   1   1     7002.51     7327.22     97.40 o 
   3   1   1    24081.69    24639.28    275.02 o 
   4   1   1    17174.89    17295.35    204.02 o 
   5   1   1    14136.75    13453.03    206.70 o 
   6   1   1    27078.63    27152.53    320.04 o 
   7   1   1    23688.09    24188.85    443.71 o 
   8   1   1    14804.12    15649.03    458.74 o 
   9   1   1     5631.74     5644.25    253.65 o 
  -9   2   1     6691.11     6609.33    392.94 o 
  -8   2   1     7647.14     7759.53    302.12 o 
  -7   2   1     5244.10     5223.46    125.79 o 
  -6   2   1     3058.47     3020.26    154.61 o 
  -5   2   1      147.86      178.58     21.49 o 
  -4   2   1      377.63      400.66     22.00 o 
  -3   2   1     3342.77     3280.69     67.37 o 
  -2   2   1     1333.33     1585.37     35.99 o 
  -1   2   1    34042.16    35172.23    457.76 o 
   0   2   1    52219.56    51498.24    602.47 o 
   1   2   1    32602.54    33066.37    355.21 o 
   2   2   1    39686.37    39970.33    431.07 o 
   3   2   1    21157.08    21174.30    258.77 o 
   4   2   1     8507.38     8335.57    109.76 o 
   5   2   1     6264.88     6407.03     94.83 o 
   6   2   1      583.10      710.83     50.38 o 
   7   2   1       19.25       14.70     48.84 o 
   8   2   1     1836.99     1934.96    154.90 o 
   9   2   1     2815.61     2963.32    238.73 o 
  -9   3   1      325.52      312.42    106.86 o 
  -8   3   1     1320.55     1357.50    129.89 o 
  -7   3   1     3290.61     3287.85    101.30 o 
  -6   3   1      201.32      309.79     47.23 o 
  -5   3   1      894.06      832.23     33.31 o 
  -4   3   1     5586.07     5905.02     93.71 o 
  -3   3   1    11111.06    11541.96    155.94 o 
  -2   3   1    24214.68    24997.93    340.12 o 
  -1   3   1     4340.90     4574.43     58.46 o 
   0   3   1     8790.57     9118.01    114.45 o 
   1   3   1     7906.72     8014.11    121.77 o 
   2   3   1      649.80      758.40     32.35 o 
   3   3   1     2146.08     2235.98     39.36 o 
   4   3   1     4525.76     4738.79     71.02 o 
   5   3   1     2285.28     2246.27     61.27 o 
   6   3   1     2121.65     2045.65     86.06 o 
   7   3   1     4891.37     5127.90    128.52 o 
   8   3   1     1883.38     1949.16    155.01 o 
   9   3   1      998.00      941.81    135.33 o 
  -9   4   1    13410.74    14296.53    442.32 o 
  -8   4   1    11045.35    11089.80    218.97 o 
  -7   4   1    13808.46    13327.68    238.11 o 
  -6   4   1     3640.14     3448.28    169.55 o 
  -5   4   1       56.19      155.96     26.17 o 
  -4   4   1     6300.98     6655.94    106.72 o 
  -3   4   1    17327.30    16939.94    465.22 o 
  -2   4   1    15339.18    15241.58    194.33 o 
  -1   4   1    33560.08    33860.61    367.33 o 
   0   4   1    64640.50    65071.15    763.00 o 
   1   4   1    60780.80    61714.23    723.48 o 
   2   4   1    56321.98    56691.36    610.04 o 
   3   4   1    56347.54    56426.76    667.36 o 
   4   4   1    19133.39    18731.98    236.79 o 
   5   4   1    10536.17    10472.42    194.60 o 
   6   4   1     2587.65     2685.73     87.96 o 
   7   4   1     3172.70     3257.19    104.92 o 
   8   4   1     3304.56     3423.79    258.73 o 
   9   4   1     6016.93     6425.52    335.08 o 
  -9   5   1     1306.97     1496.41    154.69 o 
  -8   5   1      665.73      634.84     67.62 o 
  -7   5   1     1844.03     1779.64     85.13 o 
  -6   5   1     3065.43     2991.11     95.09 o 
  -5   5   1     9495.31     9389.56    171.52 o 
  -4   5   1    18461.30    18493.12    245.55 o 
  -3   5   1     8144.72     7870.04    269.60 o 
  -2   5   1    16082.37    16543.28    190.43 o 
  -1   5   1     8083.14     8702.93    106.63 o 
   0   5   1       27.30       38.87      9.93 o 
   1   5   1     1353.97     1517.12     31.87 o 
   2   5   1     8855.86     9520.23    117.52 o 
   3   5   1     2021.42     2071.36     56.93 o 
   4   5   1     5572.91     5672.47    115.22 o 
   5   5   1     5398.25     5117.89    115.24 o 
   6   5   1     2271.97     2247.80    103.19 o 
   7   5   1     4204.68     4346.75    122.73 o 
   8   5   1     2415.13     2413.85    129.48 o 
   9   5   1     1033.79     1162.02    148.07 o 
  -9   6   1     1644.60     1557.56    155.39 o 
  -8   6   1     5673.71     5607.67    151.77 o 
  -7   6   1     5367.05     5634.78    140.65 o 
  -6   6   1     2161.21     2140.11     84.90 o 
  -5   6   1      167.23      239.40     30.68 o 
  -4   6   1     3068.59     3202.02     75.41 o 
  -3   6   1      372.11      324.68     25.46 o 
  -2   6   1     2840.96     2662.80     55.35 o 
  -1   6   1    14208.88    14053.39    165.48 o 
   0   6   1    32345.37    33256.21    400.31 o 
   1   6   1    19391.78    19199.68    219.69 o 
   2   6   1    37516.20    39376.43    477.46 o 
   3   6   1    16756.09    16820.26    198.19 o 
   4   6   1     9223.52     9072.88    151.50 o 
   5   6   1     3058.58     3105.41    104.31 o 
   6   6   1      201.46      222.14     45.26 o 
   7   6   1       35.39      102.74     49.66 o 
   8   6   1      239.99      386.97     78.19 o 
   9   6   1     1526.76     1460.37    156.33 o 
  -9   7   1     2627.59     2440.86    348.19 o 
  -8   7   1     4698.43     4898.81    144.94 o 
  -7   7   1     5376.08     5230.88    155.91 o 
  -6   7   1    12176.69    11846.87    217.43 o 
  -5   7   1    24637.06    23906.33    365.14 o 
  -4   7   1    45032.74    45493.16    560.26 o 
  -3   7   1    43104.94    43153.63    527.63 o 
  -2   7   1    28851.99    28150.55    317.42 o 
  -1   7   1    26004.76    26712.48    329.39 o 
   0   7   1     4049.58     4266.11     64.27 o 
   1   7   1     2787.05     2996.23     52.47 o 
   2   7   1    11634.67    12214.23    151.30 o 
   3   7   1     8361.46     8259.57    109.84 o 
   4   7   1    19942.96    20032.57    266.89 o 
   5   7   1    25577.10    24789.10    441.44 o 
   6   7   1    15768.73    15873.04    310.99 o 
   7   7   1    27265.73    27227.90    430.02 o 
   8   7   1    12609.11    12365.05    247.05 o 
   9   7   1     4241.10     4509.78    507.86 o 
  -9   8   1      113.81      209.85     84.10 o 
  -8   8   1      464.11      424.56     78.54 o 
  -7   8   1      158.46       95.38     58.83 o 
  -6   8   1        7.78        6.01     42.48 o 
  -5   8   1      357.10      433.10     54.79 o 
  -4   8   1       84.20      107.48     26.86 o 
  -3   8   1      201.84      224.16     19.62 o 
  -2   8   1     2668.61     3072.11     56.72 o 
  -1   8   1       62.49       57.76     14.40 o 
   0   8   1     1504.30     1733.40     39.86 o 
   1   8   1       52.62       56.53     17.42 o 
   2   8   1     1616.32     1705.85     64.89 o 
   3   8   1      529.07      525.64     32.00 o 
   4   8   1        9.60       28.55     33.21 o 
   5   8   1     1879.64     2014.79    139.36 o 
   6   8   1      354.82      347.31     53.66 o 
   7   8   1      803.46      704.72     68.76 o 
   8   8   1      340.74      272.73     74.70 o 
  -8   9   1     2983.45     2893.78    122.18 o 
  -7   9   1     5871.22     5768.06    172.03 o 
  -6   9   1    11257.45    10209.52    201.21 o 
  -5   9   1    20967.44    21180.38    335.61 o 
  -4   9   1    21366.23    21584.20    290.57 o 
  -3   9   1    26647.26    26447.29    307.24 o 
  -2   9   1    20243.59    20648.40    244.75 o 
  -1   9   1     7230.44     6929.56    106.83 o 
   0   9   1     3574.07     3777.32     64.45 o 
   1   9   1       82.30      130.86     20.22 o 
   2   9   1     3978.54     4128.30     71.99 o 
   3   9   1     9522.00     9607.92    130.76 o 
   4   9   1    10087.31     9898.35    182.28 o 
   5   9   1    18220.57    17844.05    294.04 o 
   6   9   1    17910.45    17321.59    600.67 o 
   7   9   1    12905.92    12884.54    249.25 o 
   8   9   1     8588.33     8035.70    363.55 o 
  -8  10   1     4084.71     4258.08    173.43 o 
  -7  10   1     3651.82     3440.80    166.77 o 
  -6  10   1     1382.44     1225.23     77.82 o 
  -5  10   1       14.03       94.53     42.56 o 
  -4  10   1      512.52      535.27     41.28 o 
  -3  10   1     4160.31     4301.46     88.94 o 
  -2  10   1     9521.00     9311.30    149.12 o 
  -1  10   1    15952.23    15993.39    214.52 o 
   0  10   1    27264.04    27016.57    311.65 o 
   1  10   1    28459.90    28436.74    327.85 o 
   2  10   1    30992.28    30651.75    353.64 o 
   3  10   1    15489.88    15535.98    220.29 o 
   4  10   1     4468.13     4592.72    115.84 o 
   5  10   1     2981.59     2923.59     99.07 o 
   6  10   1     1147.06     1092.22     90.49 o 
   7  10   1       38.77      159.54     59.51 o 
   8  10   1      914.22      965.55     88.36 o 
  -8  11   1       26.06      -87.25     69.43 o 
  -7  11   1      389.90      371.97     86.90 o 
  -6  11   1     1044.44     1020.97     89.19 o 
  -5  11   1      242.21      225.90     59.87 o 
  -4  11   1     3119.08     3276.81     97.90 o 
  -3  11   1      694.15      742.09     51.72 o 
  -2  11   1     1024.94     1108.75     42.43 o 
  -1  11   1      959.00      952.36     38.41 o 
   0  11   1      748.53      730.52     37.50 o 
   1  11   1      176.65      213.03     26.06 o 
   2  11   1      226.52      225.08     27.87 o 
   3  11   1       96.80      121.59     32.71 o 
   4  11   1     1959.34     2016.60     95.16 o 
   5  11   1      211.52      179.89     49.85 o 
   6  11   1      368.87      407.92     62.19 o 
   7  11   1      313.89      367.08     77.04 o 
   8  11   1      342.05      367.93     88.54 o 
  -8  12   1     9111.05     9056.68    316.66 o 
  -7  12   1     4344.10     4343.33    196.73 o 
  -6  12   1     1777.48     1861.89    113.94 o 
  -5  12   1      576.25      665.14    123.98 o 
  -4  12   1      971.29      993.15     77.48 o 
  -3  12   1     9159.94     9338.17    175.47 o 
  -2  12   1     8867.35     8839.63    144.23 o 
  -1  12   1    19382.38    19151.22    261.27 o 
   0  12   1    23626.64    23557.52    281.71 o 
   1  12   1    24923.73    24219.11    316.03 o 
   2  12   1    24115.15    24157.53    291.61 o 
   3  12   1    25055.95    25432.53    341.95 o 
   4  12   1     6925.15     6669.95    148.86 o 
   5  12   1     3444.35     3522.27    132.97 o 
   6  12   1      716.23      691.13     83.86 o 
   7  12   1      313.38      303.70     81.84 o 
  -7  13   1     1715.85     1824.08    152.15 o 
  -6  13   1     3476.64     3539.47    145.38 o 
  -5  13   1     3756.64     3666.60    139.18 o 
  -4  13   1     3638.47     3526.51    128.58 o 
  -3  13   1    11993.85    11897.39    212.13 o 
  -2  13   1    20623.77    20544.13    282.67 o 
  -1  13   1      752.62      736.34     55.11 o 
   0  13   1      530.06      578.08     42.55 o 
   1  13   1     2447.34     2381.49     90.09 o 
   2  13   1     3074.67     2938.54     77.88 o 
   3  13   1      414.38      441.08     60.09 o 
   4  13   1     3582.85     3347.39    125.75 o 
   5  13   1     3728.30     3550.38    136.48 o 
   6  13   1     6617.03     6443.87    195.48 o 
   7  13   1     3749.27     3823.41    163.48 o 
  -7  14   1     1087.76      923.09    129.73 o 
  -6  14   1      556.41      662.98     90.38 o 
  -5  14   1       38.66       40.27     64.03 o 
  -4  14   1      100.47       90.11     58.25 o 
  -3  14   1       55.47       42.77     43.33 o 
  -2  14   1     4373.98     4189.77    111.94 o 
  -1  14   1     3797.15     3891.88    107.55 o 
   0  14   1     5026.05     4912.14    120.67 o 
   1  14   1     4215.66     4000.94    121.46 o 
   2  14   1     5187.82     5623.20    154.37 o 
   3  14   1     6310.79     6197.42    213.89 o 
   4  14   1     3393.35     3141.20    365.87 o 
   5  14   1      993.47     1048.66     94.25 o 
   6  14   1      189.85      136.18     74.94 o 
   7  14   1       35.46       83.14     80.62 o 
  -6  15   1     6324.96     6298.90    202.43 o 
  -5  15   1     7916.43     8176.14    529.30 o 
  -4  15   1    14444.43    15227.05    422.20 o 
  -3  15   1    26191.15    25231.78    581.29 o 
  -2  15   1    22586.70    22440.03    522.01 o 
  -1  15   1     9305.84     9494.58    208.01 o 
   0  15   1       70.13       79.51     43.93 o 
   1  15   1     1355.80     1321.08    100.47 o 
   2  15   1     1036.89     1131.34     98.91 o 
   3  15   1     2576.48     2541.46    201.44 o 
   4  15   1     6167.77     6347.12    231.69 o 
   5  15   1    10108.93    10337.89    322.28 o 
   6  15   1    11820.44    12257.54    365.98 o 
  -6  16   1      164.03      188.23    107.59 o 
  -5  16   1       72.68       28.22     91.71 o 
  -4  16   1      530.13      511.57    101.22 o 
  -3  16   1     1223.43     1194.99    119.53 o 
  -2  16   1       60.54       52.08     55.84 o 
  -1  16   1      568.68      568.80     61.07 o 
   0  16   1      653.17      688.75     65.37 o 
   1  16   1      547.01      550.64     85.45 o 
   2  16   1      950.15      876.85     81.91 o 
   3  16   1     1347.83     1466.74    165.35 o 
   4  16   1      242.57      272.22     95.50 o 
   5  16   1      216.56      103.34    116.99 o 
   6  16   1       54.07       96.24    107.16 o 
  -5  17   1     7225.06     7401.25    276.90 o 
  -4  17   1     6548.91     6452.22    247.86 o 
  -3  17   1     7037.76     6999.48    250.04 o 
  -2  17   1     6526.03     6626.12    227.49 o 
  -1  17   1     3746.18     3830.76    144.72 o 
   0  17   1      156.93      156.37     54.90 o 
   1  17   1      104.20       74.90     63.20 o 
   2  17   1      269.80      304.61     93.60 o 
   3  17   1     1946.42     2163.97    158.76 o 
   4  17   1     3647.55     3787.94    203.50 o 
   5  17   1     7161.08     7166.28    556.32 o 
  -4  18   1      312.19      418.21    112.48 o 
  -3  18   1      871.43      898.73    125.27 o 
  -2  18   1     3469.46     3409.81    211.25 o 
  -1  18   1     6763.37     6826.08    381.29 o 
   0  18   1    11116.40    11133.21    223.34 o 
   1  18   1     8511.88     8673.28    226.47 o 
   2  18   1    10311.60    10356.81    318.13 o 
   3  18   1     5390.31     5894.56    525.04 o 
   4  18   1     2177.76     2379.86    283.52 o 
  -4  19   1        6.55      121.29    106.81 o 
  -3  19   1       11.98       71.79    102.02 o 
  -2  19   1      172.30       62.69    149.30 o 
  -1  19   1       19.90      -44.52     69.48 o 
   0  19   1        5.98       22.35     58.64 o 
   1  19   1       53.21       80.24     72.44 o 
   2  19   1        7.74       -9.37     96.07 o 
   3  19   1       13.24      -67.41    100.22 o 
  -2  20   1     3669.59     3918.63    211.43 o 
  -1  20   1     8211.02     8543.89    246.53 o 
   0  20   1     7872.24     8005.92    446.99 o 
   1  20   1     8107.01     8362.48    296.86 o 
   2  20   1     8428.97     5081.68    321.34 o 
  -9   0   2    12797.63    14003.79    580.29 o 
  -8   0   2    12154.13    12703.60    515.13 o 
  -7   0   2     5512.06     5431.72    178.55 o 
  -6   0   2    18622.89    18554.73    326.40 o 
  -5   0   2    18151.05    18535.01    670.32 o 
  -4   0   2     5326.61     5840.73    120.65 o 
  -3   0   2     2450.58     2423.82    103.71 o 
  -2   0   2   150091.39   143394.95   3674.62 o 
  -1   0   2    60931.44    57316.07   1500.61 o 
   0   0   2    57016.15    52034.70   1368.42 o 
   1   0   2    20508.14    21543.56    332.80 o 
   2   0   2    37914.94    38671.62    648.91 o 
   3   0   2    54097.40    53156.15    861.52 o 
   4   0   2    35668.74    35691.80    561.93 o 
   5   0   2     5275.47     5018.23    114.04 o 
   6   0   2     2096.36     2020.64     76.58 o 
   7   0   2     1419.55     1737.68    189.77 o 
   8   0   2      880.30      738.96    165.13 o 
   9   0   2     2459.55     1949.17    245.65 o 
  -9   1   2       47.27      101.70     95.06 o 
  -8   1   2      171.07      171.74     84.62 o 
  -7   1   2     1523.55     1585.59     82.67 o 
  -6   1   2     4553.03     4454.50     86.12 o 
  -5   1   2     6875.52     6546.23     97.85 o 
  -4   1   2     5448.93     5546.91     88.02 o 
  -3   1   2     2261.73     2117.18     40.37 o 
  -2   1   2      249.43      420.50     29.43 o 
  -1   1   2     3035.95     3175.53     58.07 o 
   0   1   2     1031.21     1089.64     22.05 o 
   1   1   2      760.08      837.34     26.85 o 
   2   1   2       12.88       49.31      9.83 o 
   3   1   2      885.77      924.62     26.03 o 
   4   1   2     2117.11     2226.01     44.94 o 
   5   1   2     4671.24     4740.87     77.66 o 
   6   1   2     4451.54     4643.67     93.94 o 
   7   1   2     6292.73     6111.02    226.30 o 
   8   1   2     1181.98     1222.24    309.80 o 
   9   1   2     1357.21     1266.17    150.34 o 
  -9   2   2     5949.84     5881.55    481.89 o 
  -8   2   2     4468.37     4431.70    201.77 o 
  -7   2   2    11099.88    10810.67    211.84 o 
  -6   2   2     6592.33     6617.41    118.34 o 
  -5   2   2     5231.32     5264.59     89.44 o 
  -4   2   2     2779.32     2844.84     67.76 o 
  -3   2   2     1331.25     1350.05     42.87 o 
  -2   2   2    56849.77    57583.29    617.38 o 
  -1   2   2    40451.51    41413.48    442.50 o 
   0   2   2     4049.37     4378.66    114.43 o 
   1   2   2    63203.50    63157.88    671.86 o 
   2   2   2    14901.47    14890.12    209.08 o 
   3   2   2    21874.79    22271.90    251.21 o 
   4   2   2    24221.42    24912.53    284.51 o 
   5   2   2     8169.90     7985.49    112.03 o 
   6   2   2     1801.76     1877.20     86.02 o 
   7   2   2      383.06      334.58     68.25 o 
   8   2   2       36.40       70.11     84.81 o 
   9   2   2     1339.50     1282.88    151.10 o 
  -9   3   2       59.62      126.39    120.59 o 
  -8   3   2     2957.39     2973.06    126.55 o 
  -7   3   2     7812.59     7898.05    163.34 o 
  -6   3   2    21863.18    21946.16    297.54 o 
  -5   3   2    29745.41    29637.95    340.54 o 
  -4   3   2    18272.45    17611.37    233.07 o 
  -3   3   2    62415.41    62380.38    671.90 o 
  -2   3   2    59523.92    59113.59    693.99 o 
  -1   3   2    13344.72    13432.32    151.70 o 
   0   3   2    23778.58    24162.89    263.66 o 
   1   3   2     8837.04     9079.46    106.90 o 
   2   3   2     4875.49     5043.59     84.68 o 
   3   3   2     7490.60     7671.60    122.90 o 
   4   3   2     5236.21     5099.13     74.98 o 
   5   3   2    25032.64    25456.09    329.92 o 
   6   3   2    24003.37    24170.52    370.14 o 
   7   3   2    20775.73    20754.55    398.77 o 
   8   3   2    18759.32    18623.80    493.84 o 
   9   3   2     8493.98     8850.67    325.62 o 
  -9   4   2       39.43        9.80     90.08 o 
  -8   4   2        3.68        2.51     48.11 o 
  -7   4   2      222.31      264.65     52.44 o 
  -6   4   2        8.24       22.22     29.29 o 
  -5   4   2      957.39      970.19     52.59 o 
  -4   4   2        3.12       -9.01     19.04 o 
  -3   4   2      311.65      291.02     21.98 o 
  -2   4   2       42.73       89.36     11.33 o 
  -1   4   2       63.98       56.27      9.71 o 
   0   4   2      633.48      629.30     23.09 o 
   1   4   2      922.45     1001.72     27.53 o 
   2   4   2     2484.65     2607.88     45.01 o 
   3   4   2       43.27       81.55     17.11 o 
   4   4   2       24.77       30.76     26.02 o 
   5   4   2      125.90      200.05     36.53 o 
   6   4   2      733.34      817.18     58.27 o 
   7   4   2        1.62       22.11     43.94 o 
   8   4   2       54.45      118.55     89.60 o 
   9   4   2       13.32       84.87    101.11 o 
  -9   5   2      371.28      365.53    106.42 o 
  -8   5   2     4118.48     4037.90    123.43 o 
  -7   5   2     7351.15     7522.16    184.02 o 
  -6   5   2    13638.50    13664.99    236.07 o 
  -5   5   2    22628.43    22040.58    293.96 o 
  -4   5   2    36531.22    37072.98    459.93 o 
  -3   5   2    36779.09    35334.73    551.76 o 
  -2   5   2    58499.31    60545.13    652.16 o 
  -1   5   2    22718.05    22808.15    278.68 o 
   0   5   2    15282.58    15563.07    195.07 o 
   1   5   2     1984.11     1968.20     36.77 o 
   2   5   2     1280.56     1485.29     32.44 o 
   3   5   2      194.62      187.92     16.09 o 
   4   5   2    12035.58    12231.61    172.24 o 
   5   5   2    12842.90    12780.92    248.42 o 
   6   5   2    16379.47    16231.07    272.67 o 
   7   5   2    17710.40    17340.25    297.60 o 
   8   5   2    12549.79    12396.80    290.63 o 
   9   5   2     5902.51     6242.02    271.98 o 
  -9   6   2    11404.34    11472.97    362.86 o 
  -8   6   2     5887.57     5539.95    149.16 o 
  -7   6   2    10477.22    10369.90    204.63 o 
  -6   6   2    11247.67    11194.78    205.39 o 
  -5   6   2     2312.55     2161.79     63.68 o 
  -4   6   2     1274.46     1433.76     52.85 o 
  -3   6   2     2183.25     2163.29     52.36 o 
  -2   6   2    18408.46    19005.89    219.25 o 
  -1   6   2    26567.30    27421.04    334.81 o 
   0   6   2    14731.42    14523.23    185.68 o 
   1   6   2    43497.13    43772.68    477.64 o 
   2   6   2    44587.07    45990.70    502.82 o 
   3   6   2    15235.46    14921.73    178.97 o 
   4   6   2    10306.70    10117.17    182.98 o 
   5   6   2    10989.78    10711.56    193.25 o 
   6   6   2     2843.22     2967.76    111.59 o 
   7   6   2      359.82      337.24     56.88 o 
   8   6   2     1041.29      915.57     94.73 o 
   9   6   2     2426.85     2600.45    199.31 o 
  -9   7   2      158.46       20.62     94.02 o 
  -8   7   2      149.18      238.79     59.88 o 
  -7   7   2      271.33      292.47     55.54 o 
  -6   7   2     2270.79     2276.60     90.15 o 
  -5   7   2     4034.72     3968.07     86.81 o 
  -4   7   2     5842.28     5799.78    102.65 o 
  -3   7   2     4944.60     4994.96     74.85 o 
  -2   7   2      414.46      614.19     25.60 o 
  -1   7   2      109.16       91.70     17.00 o 
   0   7   2       98.32       82.47     18.42 o 
   1   7   2     2486.52     2523.37     48.02 o 
   2   7   2      751.13      773.93     34.10 o 
   3   7   2       21.48       52.27     16.34 o 
   4   7   2      116.46      106.61     39.35 o 
   5   7   2     4126.24     4226.92    110.74 o 
   6   7   2     2799.89     2804.30     96.54 o 
   7   7   2      749.99      763.84     78.21 o 
   8   7   2       66.52       97.25     71.09 o 
   9   7   2      145.41      233.23    135.13 o 
  -9   8   2    10418.87    10220.34    229.05 o 
  -8   8   2    10351.61    10478.29    221.34 o 
  -7   8   2    12501.86    12422.88    236.82 o 
  -6   8   2    12372.61    12541.10    228.57 o 
  -5   8   2     2102.82     1973.92     93.99 o 
  -4   8   2     2701.85     2798.29     69.20 o 
  -3   8   2     2387.24     2473.38     56.45 o 
  -2   8   2    22457.82    23476.14    271.46 o 
  -1   8   2    29434.94    29166.58    360.31 o 
   0   8   2    37412.44    37138.01    451.55 o 
   1   8   2    46952.68    46624.98    513.24 o 
   2   8   2    56429.69    57707.26    690.58 o 
   3   8   2    21623.88    21160.59    249.91 o 
   4   8   2     9655.94     9270.96    197.78 o 
   5   8   2     8858.06     8706.84    200.56 o 
   6   8   2     3339.50     3486.24    109.68 o 
   7   8   2     1939.29     1930.26     97.21 o 
   8   8   2      477.89      466.41     94.09 o 
  -8   9   2      741.18      760.33     87.79 o 
  -7   9   2     2515.99     2444.30    105.84 o 
  -6   9   2     5259.79     4875.01    170.79 o 
  -5   9   2     7492.78     7329.95    153.08 o 
  -4   9   2     5411.94     5488.83    103.85 o 
  -3   9   2     5657.18     5743.44     88.75 o 
  -2   9   2    12014.15    12037.46    154.50 o 
  -1   9   2     4907.97     4978.32     76.79 o 
   0   9   2     6312.84     6418.50    143.33 o 
   1   9   2     1442.98     1434.19     49.15 o 
   2   9   2      172.38      223.39     23.68 o 
   3   9   2      327.87      410.07     27.52 o 
   4   9   2     1588.17     1688.33     74.95 o 
   5   9   2     3845.97     3666.20    177.39 o 
   6   9   2     4435.29     4452.47    127.58 o 
   7   9   2     4501.49     4417.07    137.46 o 
   8   9   2     2691.61     2809.28    124.09 o 
  -8  10   2     4082.79     4053.95    189.80 o 
  -7  10   2     5141.17     4912.38    209.31 o 
  -6  10   2     2405.81     2377.68    119.38 o 
  -5  10   2     3221.27     3080.37     98.04 o 
  -4  10   2      968.09      936.01     48.83 o 
  -3  10   2      661.04      700.00     40.96 o 
  -2  10   2      583.47      634.77     32.23 o 
  -1  10   2     7790.83     7576.69    107.29 o 
   0  10   2    15578.41    15603.36    192.69 o 
   1  10   2    18170.72    18981.74    229.69 o 
   2  10   2    10378.97    10491.08    142.82 o 
   3  10   2     9958.78    10337.70    160.62 o 
   4  10   2     5950.53     6037.07    135.99 o 
   5  10   2      550.07      539.25     57.08 o 
   6  10   2     2473.90     2517.08    103.04 o 
   7  10   2        3.13      -14.23     54.98 o 
   8  10   2      391.72      407.56     77.40 o 
  -8  11   2     1970.56     2352.51    165.56 o 
  -7  11   2     4820.16     4638.81    205.30 o 
  -6  11   2    14409.47    13751.32    296.29 o 
  -5  11   2    22581.89    22107.89    412.10 o 
  -4  11   2    14109.76    14356.51    330.37 o 
  -3  11   2    29233.13    28582.99    419.28 o 
  -2  11   2    31515.32    31499.13    400.70 o 
  -1  11   2    18645.05    17982.91    245.19 o 
   0  11   2     6890.31     6745.71    101.52 o 
   1  11   2     1100.76     1167.23     42.73 o 
   2  11   2      256.27      279.22     29.40 o 
   3  11   2     1109.30     1199.60     58.79 o 
   4  11   2     4701.06     4746.78    121.86 o 
   5  11   2    17701.08    17655.41    300.03 o 
   6  11   2    16890.15    16339.85    292.21 o 
   7  11   2    12928.12    12881.20    297.91 o 
   8  11   2    10498.30    10546.63    274.66 o 
  -8  12   2      207.55      191.54    102.60 o 
  -7  12   2      242.10      272.56     77.73 o 
  -6  12   2      117.87      131.73     65.83 o 
  -5  12   2     2849.23     2582.38    118.55 o 
  -4  12   2      613.14      510.08     64.28 o 
  -3  12   2       56.52        6.92     36.59 o 
  -2  12   2      870.90      871.03     59.73 o 
  -1  12   2     1695.39     1694.66     60.07 o 
   0  12   2     1255.13     1168.57     50.93 o 
   1  12   2     2846.06     2678.66     62.60 o 
   2  12   2      128.87      147.49     34.58 o 
   3  12   2     1648.00     1821.62     79.73 o 
   4  12   2      768.72      701.62     61.77 o 
   5  12   2       19.38       20.70     48.45 o 
   6  12   2     1559.84     1405.74    103.10 o 
   7  12   2       16.28       25.44     72.79 o 
  -7  13   2     3186.92     3352.90    150.35 o 
  -6  13   2     8201.64     7519.74    265.59 o 
  -5  13   2     9037.92     9091.29    357.55 o 
  -4  13   2     6942.16     7066.91    184.67 o 
  -3  13   2    11409.60    11220.84    230.61 o 
  -2  13   2    23985.81    23234.42    313.75 o 
  -1  13   2     8332.37     8147.74    139.97 o 
   0  13   2     3613.95     3497.40     97.84 o 
   1  13   2       53.03       62.63     31.58 o 
   2  13   2     1886.47     1804.24     65.76 o 
   3  13   2      209.96      220.31     55.30 o 
   4  13   2     3389.79     3471.97    216.74 o 
   5  13   2     7182.02     6966.09    201.08 o 
   6  13   2    10204.43    10336.78    257.07 o 
   7  13   2     7835.17     7684.23    226.64 o 
  -7  14   2     5173.19     5279.71    190.32 o 
  -6  14   2     5134.77     5057.41    175.97 o 
  -5  14   2     1695.51     1646.44    107.31 o 
  -4  14   2      716.52      686.62    101.36 o 
  -3  14   2       77.46       46.79     43.16 o 
  -2  14   2    11180.28    11347.50    236.04 o 
  -1  14   2     7647.72     7566.29    136.02 o 
   0  14   2    12481.75    12145.26    214.78 o 
   1  14   2    19005.34    18261.83    770.50 o 
   2  14   2    15452.56    16071.38    311.29 o 
   3  14   2     7243.97     7381.99    362.31 o 
   4  14   2     9369.67     9023.88    445.34 o 
   5  14   2     6108.89     6011.59    230.36 o 
   6  14   2     1340.43     1375.07    110.82 o 
   7  14   2      180.11      161.39     86.32 o 
  -6  15   2      191.47      223.14     80.82 o 
  -5  15   2     2401.41     2596.02    141.30 o 
  -4  15   2      264.25      306.13     70.64 o 
  -3  15   2      144.58      205.32     61.81 o 
  -2  15   2       18.74       34.33     39.79 o 
  -1  15   2     1135.49     1004.49     67.49 o 
   0  15   2       12.08      -43.64     40.75 o 
   1  15   2      837.80      843.15     71.75 o 
   2  15   2       56.15      108.85     54.37 o 
   3  15   2       44.18      103.18     76.98 o 
   4  15   2      278.87      272.33     93.97 o 
   5  15   2      522.92      551.67    108.06 o 
   6  15   2      272.43      245.26    227.23 o 
  -6  16   2     3644.91     3712.79    211.36 o 
  -5  16   2     1285.02     1256.17    135.80 o 
  -4  16   2     1493.58     1575.89    257.88 o 
  -3  16   2      578.46      643.32    187.52 o 
  -2  16   2     7454.53     7545.70    234.83 o 
  -1  16   2    11351.33    11075.99    210.90 o 
   0  16   2    10193.42    10104.67    198.75 o 
   1  16   2    13874.67    13527.30    276.74 o 
   2  16   2    14055.98    15358.02    395.57 o 
   3  16   2    10538.46    10934.34    352.55 o 
   4  16   2     6629.14     6773.84    378.14 o 
   5  16   2     3345.48     3328.63    199.55 o 
   6  16   2     1458.17     1497.36    365.73 o 
  -5  17   2     3459.71     3612.45    340.21 o 
  -4  17   2     2096.74     1996.25    157.60 o 
  -3  17   2     4455.35     4280.48    195.62 o 
  -2  17   2     3919.67     3790.15    265.42 o 
  -1  17   2     2340.14     2517.11    125.74 o 
   0  17   2     1386.53     1566.29     87.91 o 
   1  17   2      428.49      375.01     90.46 o 
   2  17   2      152.29      172.30     93.15 o 
   3  17   2      351.30      257.65     95.02 o 
   4  17   2      503.74      464.26    166.51 o 
   5  17   2     3941.54     4237.66    215.87 o 
  -5  18   2     1023.35      900.88    136.61 o 
  -4  18   2      178.46      252.16    103.13 o 
  -3  18   2       95.89      -21.17     87.30 o 
  -2  18   2     1664.17     1515.92    124.75 o 
  -1  18   2     2438.75     2289.75    130.97 o 
   0  18   2      946.79      955.65     80.04 o 
   1  18   2     4541.83     4527.36    160.82 o 
   2  18   2     2917.20     2755.89    176.73 o 
   3  18   2     2818.00     2918.01    191.63 o 
   4  18   2     1596.57     1695.11    160.88 o 
  -4  19   2     8254.02     8518.85    349.10 o 
  -3  19   2     8799.59     8993.22    307.67 o 
  -2  19   2     8528.87     8319.52    285.32 o 
  -1  19   2     6803.18     7077.87    207.56 o 
   0  19   2     3680.95     3889.47    155.93 o 
   1  19   2      803.46      735.53    117.69 o 
   2  19   2       15.76      -10.47     93.64 o 
   3  19   2      523.73      355.20    117.04 o 
  -2  20   2      156.43      322.11    109.94 o 
  -1  20   2     1071.48     1044.15    149.12 o 
   0  20   2      775.53      751.10    127.25 o 
   1  20   2     2032.89     2239.09    226.64 o 
   2  20   2      640.48      728.12    151.24 o 
  -9   1   3     1106.90     1044.61    131.21 o 
  -8   1   3      111.42      127.57     79.06 o 
  -7   1   3     2082.94     2118.43    105.53 o 
  -6   1   3     8769.26     8743.24    187.77 o 
  -5   1   3    29105.34    29263.82    366.71 o 
  -4   1   3    64122.26    64039.59    740.99 o 
  -3   1   3    92452.13    93164.05    994.34 o 
  -2   1   3   127350.80   123099.84   1318.81 o 
  -1   1   3    31884.76    32139.05    426.80 o 
   0   1   3    16506.74    16425.85    199.66 o 
   1   1   3    21054.93    21230.80    289.02 o 
   2   1   3       63.47      129.07     18.63 o 
   3   1   3      722.64      808.08     25.65 o 
   4   1   3     2297.83     2231.60     54.28 o 
   5   1   3    18213.47    18695.83    226.21 o 
   6   1   3    19398.10    19433.50    267.80 o 
   7   1   3    19760.87    19852.71    589.89 o 
   8   1   3    17096.00    18028.62    484.87 o 
   9   1   3     8376.56     9067.89    536.70 o 
  -9   2   3     8864.70     8774.72    578.36 o 
  -8   2   3     9517.87     9465.01    229.71 o 
  -7   2   3     6847.25     6761.35    164.61 o 
  -6   2   3    11343.05    10895.68    169.38 o 
  -5   2   3     8337.40     8534.32    129.20 o 
  -4   2   3    16898.93    17848.60    212.10 o 
  -3   2   3      807.68      892.85     28.89 o 
  -2   2   3    21389.27    22646.69    251.69 o 
  -1   2   3    12793.42    13286.52    165.18 o 
   0   2   3    32999.73    32274.86    476.94 o 
   1   2   3    34270.68    34555.24    412.62 o 
   2   2   3    31623.28    30590.00    498.54 o 
   3   2   3    54057.56    54736.53    663.69 o 
   4   2   3    27417.28    27695.09    314.62 o 
   5   2   3    13386.38    13178.66    206.95 o 
   6   2   3     4907.52     5029.27    117.52 o 
   7   2   3     2563.14     2504.98    113.98 o 
   8   2   3       20.05      -19.74     86.94 o 
   9   2   3      413.37      469.58    123.99 o 
  -9   3   3      118.11      185.88    158.10 o 
  -8   3   3       13.36        5.60     56.49 o 
  -7   3   3      351.79      358.29     49.91 o 
  -6   3   3     1035.86     1001.79     67.16 o 
  -5   3   3     3039.67     2849.33     79.62 o 
  -4   3   3    13191.17    13275.28    177.11 o 
  -3   3   3    10026.69    10408.59    128.70 o 
  -2   3   3     7044.42     7217.05     99.07 o 
  -1   3   3     2376.56     2526.84     46.92 o 
   0   3   3    10994.65    11548.47    134.24 o 
   1   3   3       91.06      136.31     11.44 o 
   2   3   3      522.83      621.43     54.53 o 
   3   3   3      213.43      251.11     21.96 o 
   4   3   3     3386.31     3689.19     72.53 o 
   5   3   3      180.33      161.48     27.12 o 
   6   3   3      454.58      528.50     50.34 o 
   7   3   3     4583.81     4418.22    146.87 o 
   8   3   3     2556.50     2903.01    187.93 o 
   9   3   3     1197.70     1313.78    156.86 o 
  -9   4   3    14225.26    14380.26    414.51 o 
  -8   4   3    17725.43    17728.57    364.92 o 
  -7   4   3    29406.54    29099.55    443.93 o 
  -6   4   3    12972.10    13072.45    212.46 o 
  -5   4   3    14690.58    14789.30    209.75 o 
  -4   4   3     8332.47     8543.12    130.33 o 
  -3   4   3       31.24       41.98     19.99 o 
  -2   4   3      723.12      831.53     46.51 o 
  -1   4   3     8873.16     8879.13    117.57 o 
   0   4   3    29762.22    30147.36    330.50 o 
   1   4   3    38636.56    38458.56    418.20 o 
   2   4   3    52961.06    51528.44    761.50 o 
   3   4   3    79829.43    80285.30   1065.73 o 
   4   4   3    53839.87    53683.13    722.13 o 
   5   4   3    28163.15    27700.86    410.44 o 
   6   4   3    10773.07    10675.51    197.68 o 
   7   4   3      949.24      975.00     84.82 o 
   8   4   3      172.59      118.44    123.52 o 
   9   4   3      929.62      896.29    143.94 o 
  -9   5   3     1068.88     1139.45    138.22 o 
  -8   5   3        4.59      -15.88     53.52 o 
  -7   5   3     1106.27     1042.20     68.96 o 
  -6   5   3     3121.08     3066.97     97.34 o 
  -5   5   3     4930.32     4711.21     93.07 o 
  -4   5   3     1686.31     1713.91     83.80 o 
  -3   5   3    15417.19    15415.94    182.87 o 
  -2   5   3    30442.62    31922.41    353.21 o 
  -1   5   3    12550.44    12971.34    190.19 o 
   0   5   3    13641.07    14364.65    167.33 o 
   1   5   3      577.16      575.20     30.84 o 
   2   5   3      544.70      591.77     39.96 o 
   3   5   3      173.08      203.43     21.51 o 
   4   5   3       54.50       83.08     22.00 o 
   5   5   3     1460.52     1321.78     73.01 o 
   6   5   3     1787.93     1798.38     81.54 o 
   7   5   3     2431.35     2362.24    119.00 o 
   8   5   3     5525.70     5431.42    217.24 o 
   9   5   3     3042.99     2753.78    204.19 o 
  -9   6   3     7269.83     7271.51    317.99 o 
  -8   6   3     7957.99     7659.30    204.26 o 
  -7   6   3     7186.45     7182.87    160.53 o 
  -6   6   3     7468.46     7390.21    155.03 o 
  -5   6   3     5079.79     5042.03     98.84 o 
  -4   6   3     6596.90     7159.61    130.04 o 
  -3   6   3     2109.68     2338.31     51.44 o 
  -2   6   3     5340.01     6040.68    100.35 o 
  -1   6   3     5714.56     5894.79    101.99 o 
   0   6   3    24461.88    25802.39    289.43 o 
   1   6   3    19269.93    19254.52    243.95 o 
   2   6   3    19761.53    19623.76    227.68 o 
   3   6   3    11249.10    10674.75    153.22 o 
   4   6   3    18165.69    18479.11    277.39 o 
   5   6   3     9763.93     9809.85    183.38 o 
   6   6   3     3746.12     3615.06    122.92 o 
   7   6   3      511.90      464.95     61.25 o 
   8   6   3      711.30      619.17     86.83 o 
   9   6   3      450.94      369.68    154.86 o 
  -9   7   3     2895.43     2636.95    184.23 o 
  -8   7   3       39.40       60.14     61.64 o 
  -7   7   3     1632.15     1668.30     86.33 o 
  -6   7   3    10578.80    10344.81    197.17 o 
  -5   7   3    27123.79    26522.79    350.26 o 
  -4   7   3    29349.75    28793.37    369.34 o 
  -3   7   3    49506.21    49109.08    539.86 o 
  -2   7   3    63270.01    63775.93    690.61 o 
  -1   7   3    55874.82    57383.86    682.18 o 
   0   7   3    14290.01    13749.58    200.18 o 
   1   7   3     1668.34     1494.03     42.17 o 
   2   7   3      491.36      490.27     33.66 o 
   3   7   3      192.28      314.90     20.48 o 
   4   7   3     2126.65     2212.33     80.90 o 
   5   7   3    16007.52    15926.53    266.35 o 
   6   7   3    14022.94    13979.18    251.37 o 
   7   7   3    10127.81     9930.08    235.15 o 
   8   7   3    16083.38    15802.53    349.25 o 
  -9   8   3       14.65      107.88     74.45 o 
  -8   8   3      373.61      417.86     74.19 o 
  -7   8   3      911.07      944.05    105.81 o 
  -6   8   3       13.45       -0.69     41.65 o 
  -5   8   3      138.63      142.09     29.20 o 
  -4   8   3      167.50      221.38     45.20 o 
  -3   8   3      118.06      102.91     18.80 o 
  -2   8   3     1530.22     1620.06     40.69 o 
  -1   8   3      754.75      896.90     37.85 o 
   0   8   3     1292.44     1462.28     39.82 o 
   1   8   3       54.89       54.90     17.59 o 
   2   8   3     2268.67     2429.41     76.26 o 
   3   8   3     1687.16     1755.70     59.63 o 
   4   8   3      638.75      760.73    100.28 o 
   5   8   3       94.20       88.35     36.66 o 
   6   8   3      244.25      231.37     51.94 o 
   7   8   3       47.68       21.01     52.70 o 
   8   8   3        1.43      -12.16     61.14 o 
  -9   9   3      726.17      675.40    143.93 o 
  -8   9   3      120.92      121.64     71.11 o 
  -7   9   3      433.88      506.25     63.68 o 
  -6   9   3    10879.54     9890.28    491.28 o 
  -5   9   3    18378.86    18280.16    258.97 o 
  -4   9   3    16945.23    16732.46    235.57 o 
  -3   9   3    38776.88    38286.27    431.69 o 
  -2   9   3    39467.10    39967.93    447.38 o 
  -1   9   3    19592.24    19516.39    256.81 o 
   0   9   3    15741.39    15926.19    210.80 o 
   1   9   3     7660.39     7450.39    106.21 o 
   2   9   3       77.58       80.81     24.88 o 
   3   9   3       24.72       37.90     22.64 o 
   4   9   3     1021.51      949.35     72.89 o 
   5   9   3    15112.42    15183.24    262.47 o 
   6   9   3    12159.26    11593.21    428.28 o 
   7   9   3     8418.91     8339.19    190.66 o 
   8   9   3     9394.86     9652.88    221.13 o 
  -8  10   3     7513.52     7548.51    217.71 o 
  -7  10   3     8019.98     7516.17    205.66 o 
  -6  10   3     4992.64     4818.31    153.13 o 
  -5  10   3     8477.83     8395.72    200.73 o 
  -4  10   3     9463.01     9472.52    154.11 o 
  -3  10   3       36.55       71.59     27.00 o 
  -2  10   3     3489.82     3367.85     63.75 o 
  -1  10   3     3790.53     3699.89     78.25 o 
   0  10   3     9321.02     9277.71    136.50 o 
   1  10   3    18336.68    18131.84    221.44 o 
   2  10   3    23252.37    22819.79    272.86 o 
   3  10   3    18613.82    19184.32    350.81 o 
   4  10   3    12923.24    12852.92    226.71 o 
   5  10   3     9807.35     9823.88    194.86 o 
   6  10   3     5716.82     5442.38    183.02 o 
   7  10   3      805.80      728.41     77.54 o 
   8  10   3       30.45       60.25     66.44 o 
  -8  11   3        0.23      -29.67     71.99 o 
  -7  11   3      318.57      179.01     60.71 o 
  -6  11   3      917.94      884.86     85.83 o 
  -5  11   3       59.05       12.37     66.74 o 
  -4  11   3     1003.42     1031.15    135.51 o 
  -3  11   3     1325.67     1317.82     86.31 o 
  -2  11   3     4991.42     4946.83     96.17 o 
  -1  11   3     5078.03     5120.99     98.07 o 
   0  11   3     2454.30     2495.17     74.69 o 
   1  11   3      274.40      296.06     28.46 o 
   2  11   3      105.59      116.83     26.55 o 
   3  11   3      310.47      365.23     56.31 o 
   4  11   3      226.59      236.31     48.34 o 
   5  11   3       68.46      107.68     48.92 o 
   6  11   3     1146.51     1161.28    133.22 o 
   7  11   3      388.78      325.38     66.88 o 
   8  11   3      610.45      690.31    103.32 o 
  -8  12   3    11207.14    11084.82    283.54 o 
  -7  12   3    10151.98     9661.97    249.20 o 
  -6  12   3     9632.36     9284.36    233.91 o 
  -5  12   3     8293.08     8131.94    205.95 o 
  -4  12   3     3242.77     3242.26     99.97 o 
  -3  12   3      136.90      169.91     42.23 o 
  -2  12   3     1124.90     1060.12    136.92 o 
  -1  12   3     3233.89     3311.37     82.72 o 
   0  12   3    10683.63    10605.97    176.99 o 
   1  12   3    27479.26    26916.39    352.59 o 
   2  12   3    22294.79    21928.44    269.51 o 
   3  12   3    33588.50    34069.03    583.86 o 
   4  12   3    20086.95    20146.44    329.96 o 
   5  12   3    13707.00    13544.23    251.33 o 
   6  12   3     7342.12     7250.79    177.81 o 
   7  12   3     1494.88     1402.85    117.46 o 
  -7  13   3       46.97       -5.50     72.36 o 
  -6  13   3      540.39      594.60     84.30 o 
  -5  13   3     4639.82     4653.57    157.74 o 
  -4  13   3    10081.89     9717.02    191.03 o 
  -3  13   3     6205.43     6153.31    139.86 o 
  -2  13   3     9711.52     9972.88    179.91 o 
  -1  13   3     1063.67     1106.20     54.83 o 
   0  13   3     3355.07     3426.27     84.58 o 
   1  13   3     5939.63     5836.17    113.89 o 
   2  13   3       23.45       58.20     34.05 o 
   3  13   3      168.01      160.56     55.68 o 
   4  13   3      605.55      504.31     69.51 o 
   5  13   3     1454.84     1522.24    104.15 o 
   6  13   3     2059.54     2293.80    131.59 o 
   7  13   3     2179.16     2151.58    136.73 o 
  -7  14   3     2650.24     2420.14    143.72 o 
  -6  14   3     2803.31     2525.32    137.27 o 
  -5  14   3     3724.34     3879.76    148.00 o 
  -4  14   3      364.56      398.48     68.98 o 
  -3  14   3      314.80      388.06     77.35 o 
  -2  14   3     2036.56     1980.21     93.61 o 
  -1  14   3     1694.81     1566.04     66.05 o 
   0  14   3     1279.31     1348.13     61.63 o 
   1  14   3    10025.00    10187.34    189.97 o 
   2  14   3    13944.57    13480.98    273.23 o 
   3  14   3     4386.10     4555.08    201.93 o 
   4  14   3     4796.08     4430.79    273.99 o 
   5  14   3     2648.42     2376.93    162.65 o 
   6  14   3     2219.10     2191.23    254.50 o 
  -6  15   3     4329.37     4094.31    180.92 o 
  -5  15   3    14562.76    14433.59    377.66 o 
  -4  15   3    20140.54    19892.23    391.00 o 
  -3  15   3    20657.74    20295.25    408.38 o 
  -2  15   3    17458.26    15878.60   1214.19 o 
  -1  15   3    17847.73    17514.84    307.40 o 
   0  15   3     9932.67    10041.03    192.70 o 
   1  15   3     3203.26     3267.72    103.54 o 
   2  15   3      530.56      751.37    192.94 o 
   3  15   3      131.59      203.85     94.35 o 
   4  15   3     1841.35     1843.43    144.96 o 
   5  15   3     5490.58     5517.09    474.75 o 
   6  15   3     5937.90     6028.11    249.21 o 
  -6  16   3       40.62       44.58    103.01 o 
  -5  16   3       38.96        8.30     90.23 o 
  -4  16   3      120.30       22.37     84.52 o 
  -3  16   3       44.69       21.43     60.11 o 
  -2  16   3      127.17       52.41     67.87 o 
  -1  16   3       75.71       51.16     48.56 o 
   0  16   3     1393.22     1413.66     80.24 o 
   1  16   3      412.88      353.89     56.15 o 
   2  16   3       97.85      186.47     82.56 o 
   3  16   3     2254.83     2423.23    205.09 o 
   4  16   3     1053.11     1263.37    132.23 o 
   5  16   3      497.12      505.61    113.43 o 
  -5  17   3     7469.63     7309.56    332.58 o 
  -4  17   3     6926.77     7124.18    260.07 o 
  -3  17   3     8863.23     8828.71    282.85 o 
  -2  17   3     8418.06     8404.58    215.77 o 
  -1  17   3     8198.02     8036.46    208.41 o 
   0  17   3     5215.41     5011.94    136.46 o 
   1  17   3     1230.93     1408.46    119.38 o 
   2  17   3      785.99      659.81    110.97 o 
   3  17   3       65.62      123.92     93.62 o 
   4  17   3      991.96     1025.37    132.35 o 
   5  17   3     4427.20     4587.39    229.57 o 
  -4  18   3     2298.37     2467.02    194.38 o 
  -3  18   3       19.82       -1.11     88.87 o 
  -2  18   3      762.78      853.38     91.07 o 
  -1  18   3     2045.66     2227.74    122.99 o 
   0  18   3     5999.20     6035.24    158.81 o 
   2  18   3     9850.03     9671.63    376.73 o 
   3  18   3     7221.85     7897.09    282.89 o 
   4  18   3     7769.74     8067.13    294.46 o 
  -4  19   3      105.06       98.08    108.31 o 
  -3  19   3        7.15       58.43     97.19 o 
  -2  19   3      337.72      187.81     78.95 o 
  -1  19   3      280.16      156.46     76.65 o 
   0  19   3       29.17      -15.64     72.00 o 
   1  19   3       50.85      169.18     84.90 o 
   2  19   3        2.54      -49.71     98.32 o 
   3  19   3       40.01      -62.80    100.99 o 
  -2  20   3      778.59      786.85    202.03 o 
  -1  20   3      745.54      726.20     97.47 o 
   0  20   3     3359.40     3397.55    197.06 o 
   1  20   3     6455.30     6861.73    268.48 o 
   2  20   3     6636.36     6882.71    278.11 o 
 -10   0   4     3714.79     4046.18    313.69 o 
  -9   0   4     8162.86     8412.75    418.98 o 
  -8   0   4    19325.54    20059.40    711.05 o 
  -7   0   4    32441.62    32007.05    912.77 o 
  -6   0   4    40884.73    40623.16    833.29 o 
  -5   0   4    47150.22    48698.82    922.85 o 
  -4   0   4    20434.70    20505.26    484.62 o 
  -3   0   4     2056.25     2055.93     68.95 o 
  -2   0   4    42959.32    46835.07   1276.09 o 
  -1   0   4     2546.09     2632.97     70.87 o 
   0   0   4   130443.30   124435.52   2304.25 o 
   1   0   4      985.68      816.36    109.26 o 
   2   0   4    57977.43    59266.07    902.48 o 
   3   0   4    45649.13    45375.98    703.01 o 
   4   0   4    37587.41    37176.25    588.81 o 
   5   0   4    39420.97    40419.84    644.74 o 
   6   0   4    19531.40    20343.71    451.89 o 
   7   0   4     9557.95     9486.17    424.48 o 
   8   0   4     1650.70     1526.82    212.43 o 
   9   0   4      457.79      469.01    177.51 o 
  -9   1   4     1464.65     1396.62    157.28 o 
  -8   1   4      100.15       72.04     56.63 o 
  -7   1   4      289.34      304.82     43.43 o 
  -6   1   4      208.63      215.30     29.25 o 
  -5   1   4     4157.13     4279.69     86.75 o 
  -4   1   4     1826.33     1764.43     43.50 o 
  -3   1   4     2719.09     2566.00     55.76 o 
  -2   1   4    36270.51    35471.43    642.63 o 
  -1   1   4    11201.49    11161.10    129.77 o 
   0   1   4     6299.30     6439.33     80.59 o 
   1   1   4    18088.48    19061.33    234.33 o 
   2   1   4     5761.67     6031.34     86.51 o 
   3   1   4     5791.55     6134.52     85.21 o 
   4   1   4        1.46        3.40     16.79 o 
   5   1   4     1950.98     1999.95     57.63 o 
   6   1   4     1610.94     1702.27     71.99 o 
   7   1   4     4784.20     4679.34    204.20 o 
   8   1   4     1441.45     1601.01    301.57 o 
   9   1   4     2226.35     2166.44    187.56 o 
  -9   2   4     1689.58     1708.73    154.05 o 
  -8   2   4     8950.28     9111.54    225.18 o 
  -7   2   4    23174.53    22715.79    315.32 o 
  -6   2   4    14426.01    13948.08    206.56 o 
  -5   2   4    13578.70    13695.29    222.86 o 
  -4   2   4      651.05      638.77     28.10 o 
  -3   2   4     2615.89     2776.22     48.45 o 
  -2   2   4     2006.15     2214.88     75.02 o 
  -1   2   4    15031.88    15668.09    195.01 o 
   0   2   4      210.37      344.11     43.49 o 
   1   2   4    19673.87    20242.81    226.98 o 
   2   2   4    17848.86    17724.25    254.25 o 
   3   2   4    19975.73    19281.41    241.23 o 
   4   2   4    30558.45    30331.13    343.81 o 
   5   2   4    17467.49    17591.33    241.98 o 
   6   2   4     5836.54     5748.58    189.12 o 
   7   2   4     1441.92     1463.66     94.84 o 
   8   2   4     2704.76     2467.13    178.70 o 
   9   2   4       68.31       27.61    104.38 o 
  -9   3   4     2906.31     2974.45    268.85 o 
  -8   3   4      245.63      272.53     80.79 o 
  -7   3   4      168.38      186.49     45.65 o 
  -6   3   4     2061.10     2156.39     68.10 o 
  -5   3   4    12422.60    12295.27    172.83 o 
  -4   3   4    20197.12    19617.97    231.59 o 
  -3   3   4    48228.25    48459.04    528.54 o 
  -2   3   4    44741.53    43779.61    915.20 o 
  -1   3   4    46899.50    46938.86    624.50 o 
   0   3   4    69518.55    68124.62    904.68 o 
   1   3   4    41735.54    42006.91    455.79 o 
   2   3   4    17382.95    16755.91    499.09 o 
   3   3   4     3081.65     3285.47     64.91 o 
   4   3   4      317.03      346.94     41.64 o 
   5   3   4     5804.11     5727.41    137.60 o 
   6   3   4     9847.58     9681.33    197.73 o 
   7   3   4    10470.04    10407.20    245.56 o 
   8   3   4    14464.17    14100.01    414.11 o 
   9   3   4     9853.81    10153.28    360.21 o 
  -9   4   4      205.27      280.81    103.11 o 
  -8   4   4      540.55      587.74     99.02 o 
  -7   4   4       74.77      109.55     44.65 o 
  -6   4   4       40.17       46.61     35.93 o 
  -5   4   4     1888.18     1913.30     59.28 o 
  -4   4   4      514.30      510.89     26.14 o 
  -3   4   4        3.60       56.01     18.00 o 
  -2   4   4       72.98      160.00     27.22 o 
  -1   4   4      225.42      294.59     19.17 o 
   0   4   4     1628.83     1598.51     32.73 o 
   1   4   4      120.38      145.91     13.80 o 
   2   4   4        6.47       60.11     16.06 o 
   3   4   4       54.75       56.40     22.12 o 
   4   4   4       55.94       53.79     22.76 o 
   5   4   4       92.16      159.74     28.63 o 
   6   4   4       39.33       38.94     48.86 o 
   7   4   4       33.84       36.80     57.37 o 
   8   4   4       58.83      112.63     92.86 o 
   9   4   4      113.42      199.77    117.42 o 
  -9   5   4     2939.42     3074.08    186.19 o 
  -8   5   4       29.41       20.21     50.10 o 
  -7   5   4       10.51      -24.07     41.67 o 
  -6   5   4      824.93      998.39     52.91 o 
  -5   5   4    11106.14    10965.33    167.57 o 
  -4   5   4    27100.23    27477.72    351.37 o 
  -3   5   4    22657.55    22033.43    253.93 o 
  -2   5   4    44850.34    44599.84    486.99 o 
  -1   5   4    45104.62    44751.93    598.59 o 
   0   5   4    46706.71    47692.33    518.36 o 
   1   5   4    48942.63    50300.05    545.95 o 
   2   5   4    11126.14    11420.36    140.43 o 
   3   5   4     1993.89     1937.90     50.43 o 
   4   5   4      693.22      823.18     39.99 o 
   5   5   4     2833.81     2807.93     96.07 o 
   6   5   4     4965.54     4717.64    289.67 o 
   7   5   4    10099.38     9904.38    241.01 o 
   8   5   4    17422.26    17239.33    368.42 o 
   9   5   4     7971.65     8382.26    326.11 o 
  -9   6   4     4225.92     3994.99    349.50 o 
  -8   6   4    13411.91    13402.89    255.58 o 
  -7   6   4    14607.69    14022.10    251.45 o 
  -6   6   4    14792.14    14664.03    219.97 o 
  -5   6   4    16661.99    16409.10    232.24 o 
  -4   6   4     5561.60     5160.28    104.78 o 
  -3   6   4     1006.65     1031.19     32.19 o 
  -2   6   4      147.99      140.16     15.84 o 
  -1   6   4     5616.45     5617.31    123.20 o 
   0   6   4     8525.64     8740.67    111.97 o 
   1   6   4     5534.42     5258.63     76.38 o 
   2   6   4    13907.82    13274.61    162.15 o 
   3   6   4    40318.74    40674.87    501.96 o 
   4   6   4    19371.48    19279.19    290.71 o 
   5   6   4    21445.37    21344.96    335.80 o 
   6   6   4     7747.97     7782.09    167.75 o 
   7   6   4     1401.01     1297.09     81.72 o 
   8   6   4     2649.25     2383.40    135.05 o 
  -9   7   4     1374.54     1239.63    110.20 o 
  -8   7   4      202.47      264.37     61.35 o 
  -7   7   4      439.03      455.12     58.47 o 
  -6   7   4      377.40      440.59     51.58 o 
  -5   7   4      495.59      536.76     41.02 o 
  -4   7   4     1099.11     1095.55     51.68 o 
  -3   7   4     3414.96     3430.64     60.57 o 
  -2   7   4      682.10      691.25     27.26 o 
  -1   7   4     2206.17     2327.66    104.51 o 
   0   7   4     9777.15    10314.99    130.78 o 
   1   7   4     9536.89    10297.15    132.05 o 
   2   7   4     2391.16     2450.98     49.70 o 
   3   7   4      242.41      351.07     29.08 o 
   4   7   4       98.32      118.58     36.02 o 
   5   7   4       16.78       75.83     40.35 o 
   6   7   4      563.94      627.81     62.26 o 
   7   7   4     2083.56     2074.79    101.93 o 
   8   7   4     1886.66     1650.16    279.84 o 
  -9   8   4     8383.73     8628.57    280.91 o 
  -8   8   4    16039.07    15567.96    287.92 o 
  -7   8   4    12001.72    11807.66    227.75 o 
  -6   8   4    17028.38    16519.85    280.46 o 
  -5   8   4    25749.38    25522.59    381.05 o 
  -4   8   4    25950.75    25707.49    419.57 o 
  -3   8   4     2357.70     2390.19     50.93 o 
  -2   8   4      336.34      355.87     21.94 o 
  -1   8   4     6430.99     6590.07    107.14 o 
   0   8   4    36960.54    40012.32    485.83 o 
   1   8   4    16692.94    16009.03    194.69 o 
   2   8   4    26931.76    26225.55    303.59 o 
   3   8   4    30578.92    30760.24    392.78 o 
   4   8   4    27312.15    27666.24    546.13 o 
   5   8   4    38366.83    38510.13    653.65 o 
   6   8   4    15849.83    16145.54    284.63 o 
   7   8   4     6168.04     6162.05    159.70 o 
   8   8   4     2346.83     2437.85    144.15 o 
  -9   9   4     1103.18     1156.94    140.62 o 
  -8   9   4      124.37      112.89     69.60 o 
  -7   9   4       27.12       50.11     58.51 o 
  -6   9   4      969.18      980.95     68.01 o 
  -5   9   4     3509.56     3338.52     83.91 o 
  -4   9   4     5212.10     5103.94    100.00 o 
  -3   9   4     4139.72     4230.69     73.47 o 
  -2   9   4    14974.55    15542.21    213.92 o 
  -1   9   4    11688.76    11659.01    168.73 o 
   0   9   4     6114.51     5987.19     88.07 o 
   1   9   4     8491.24     8490.86    118.05 o 
   2   9   4     2539.66     2474.24     59.66 o 
   3   9   4     5018.52     5176.43    126.68 o 
   4   9   4      238.76      283.92     46.34 o 
   5   9   4     5888.64     5756.72    139.25 o 
   6   9   4     1776.79     1761.80    170.79 o 
   7   9   4     2387.58     2375.76    111.76 o 
   8   9   4     3177.02     3002.01    157.03 o 
  -8  10   4     5373.90     5452.49    186.34 o 
  -7  10   4     3488.00     3448.29    141.29 o 
  -6  10   4     3238.18     3136.80    125.46 o 
  -5  10   4    10131.14    10024.20    254.02 o 
  -4  10   4     2919.68     3136.15    140.36 o 
  -3  10   4     2733.71     2712.97     68.07 o 
  -2  10   4      574.87      666.60     38.90 o 
  -1  10   4     1984.00     2256.34     76.88 o 
   0  10   4     6042.67     6342.89     93.95 o 
   1  10   4     3710.99     3516.18     66.97 o 
   2  10   4     4076.07     3833.27     73.14 o 
   3  10   4     9806.85     9584.57    153.67 o 
   4  10   4    10550.00    10613.85    199.62 o 
   5  10   4     4185.93     4438.92    128.07 o 
   6  10   4     5257.08     5109.85    141.72 o 
   7  10   4     2213.41     2263.05    112.66 o 
   8  10   4      399.61      416.45     80.63 o 
  -8  11   4      335.10      334.54    109.87 o 
  -7  11   4       72.46       50.93     50.49 o 
  -6  11   4     1556.17     1432.39     99.13 o 
  -5  11   4    12521.11    12078.32    489.69 o 
  -4  11   4    15381.87    15150.65    272.95 o 
  -3  11   4    18524.68    18167.98    288.57 o 
  -2  11   4    24372.17    24138.78    356.70 o 
  -1  11   4    27347.61    26881.92    349.67 o 
   0  11   4    24858.83    24989.88    365.73 o 
   1  11   4    18141.47    18231.72    226.20 o 
   2  11   4    12956.08    13204.67    194.35 o 
   3  11   4     1213.76     1257.43     67.16 o 
   4  11   4      216.40      242.14     48.75 o 
   5  11   4     3810.30     3617.43    116.61 o 
   6  11   4     6222.87     6081.49    158.19 o 
   7  11   4     7616.48     7570.46    219.69 o 
  -8  12   4      283.64      351.43     89.78 o 
  -7  12   4      361.84      491.00     83.31 o 
  -6  12   4      233.58      314.92     72.26 o 
  -5  12   4     2390.08     2383.74    116.22 o 
  -4  12   4       49.58       75.42     42.88 o 
  -3  12   4      300.26      289.61     46.18 o 
  -2  12   4      130.49       76.52     26.30 o 
  -1  12   4     3855.69     3751.68     87.59 o 
   0  12   4     1096.93     1102.73     58.14 o 
   1  12   4       16.99       34.57     33.22 o 
   2  12   4      572.39      574.02     50.01 o 
   3  12   4     1005.08     1073.87     79.71 o 
   4  12   4      581.56      619.09     61.39 o 
   5  12   4      427.82      352.12     60.77 o 
   6  12   4      963.28     1041.42     85.45 o 
   7  12   4       10.05       31.44     76.58 o 
  -7  13   4       13.05       45.46     75.16 o 
  -6  13   4      613.73      508.63     81.91 o 
  -5  13   4     3502.47     3413.47    134.48 o 
  -4  13   4    11339.56    11026.11    209.40 o 
  -3  13   4    12359.81    11999.27    223.67 o 
  -2  13   4    19726.20    19174.44    300.34 o 
  -1  13   4    12162.14    12121.84    188.24 o 
   0  13   4    14342.49    14125.19    245.11 o 
   1  13   4    16676.56    16800.36    242.36 o 
   2  13   4     2764.37     2718.03     89.81 o 
   3  13   4     1685.98     1858.68    142.90 o 
   4  13   4       26.16       14.38     57.94 o 
   5  13   4     2795.63     2681.32    153.08 o 
   6  13   4     2328.09     2411.16    134.84 o 
   7  13   4     3543.78     3844.95    245.64 o 
  -7  14   4    10286.17    10392.12    272.73 o 
  -6  14   4     9116.38     9096.25    241.28 o 
  -5  14   4    12223.81    11883.69    274.10 o 
  -4  14   4     4281.39     3933.90    124.13 o 
  -3  14   4      133.84      213.30     51.30 o 
  -2  14   4      224.55      270.07     52.19 o 
  -1  14   4      655.78      700.55     49.99 o 
   0  14   4     4451.47     4290.81    126.02 o 
   1  14   4     1597.89     1763.79     69.36 o 
   2  14   4    11864.53    11677.96    357.98 o 
   3  14   4    15337.86    15171.81    386.97 o 
   4  14   4    12505.07    12061.09    338.41 o 
   5  14   4    12480.39    12630.49    483.75 o 
   6  14   4     3319.06     3225.16    197.40 o 
  -6  15   4      136.43      148.90     76.13 o 
  -5  15   4       60.88       28.99     66.75 o 
  -4  15   4      461.81      546.25     78.58 o 
  -3  15   4      391.17      445.77     59.36 o 
  -2  15   4       97.23      136.23     47.77 o 
  -1  15   4     3063.59     2865.84     86.45 o 
   0  15   4       26.85       68.00     45.66 o 
   1  15   4       59.96       54.58     44.40 o 
   2  15   4     2354.06     2067.45    200.61 o 
   3  15   4      110.58       -6.12     76.70 o 
   4  15   4       55.73       74.19    132.21 o 
   5  15   4      119.94      221.81     97.84 o 
   6  15   4       51.08       74.31     99.21 o 
  -6  16   4    12558.67    12293.34    303.66 o 
  -5  16   4    13437.84    13183.21    305.96 o 
  -4  16   4     5326.11     5122.38    214.68 o 
  -3  16   4     1139.12     1218.26    177.28 o 
  -2  16   4       92.07      121.50     61.45 o 
  -1  16   4     1543.62     1534.62     85.14 o 
   0  16   4     1575.29     1649.12     98.96 o 
   1  16   4     8042.45     7954.04    172.09 o 
   2  16   4    13996.10    14213.50    377.63 o 
   3  16   4    10356.36     9882.04    305.99 o 
   4  16   4    10909.34    11289.59    344.15 o 
   5  16   4    10656.78    11390.79    586.36 o 
  -5  17   4     2788.23     2738.53    233.33 o 
  -4  17   4     2763.22     2688.73    267.49 o 
  -3  17   4     4976.07     5027.16    165.97 o 
  -2  17   4     3979.42     3905.04    143.83 o 
  -1  17   4     6115.73     6065.05    176.77 o 
   0  17   4     4718.35     4904.15    136.87 o 
   1  17   4     4170.08     4109.09    149.91 o 
   2  17   4     2388.94     2277.44    158.66 o 
   3  17   4       70.70      -19.13     88.86 o 
   4  17   4       14.31        5.99     96.14 o 
   5  17   4      924.91      903.79    160.30 o 
  -4  18   4      832.79      775.86    126.55 o 
  -3  18   4       91.77      131.24     87.66 o 
  -2  18   4       17.77      -42.44     64.51 o 
  -1  18   4       91.02       90.58     68.43 o 
   0  18   4      270.84      328.71     64.94 o 
   1  18   4     3063.44     2639.36    367.76 o 
   2  18   4     2397.41     2428.69    321.12 o 
   3  18   4     2260.31     2327.70    174.84 o 
   4  18   4     1685.63     1797.39    243.98 o 
  -3  19   4     7834.95     8526.46    424.55 o 
  -2  19   4     8308.08     8414.99    257.30 o 
  -1  19   4     8148.05     7757.16    215.39 o 
   0  19   4     8046.16     8454.76    226.96 o 
   2  19   4     2616.21     2667.48    185.59 o 
   3  19   4      575.46      440.47    204.97 o 
  -2  20   4       12.11        4.33     75.91 o 
  -1  20   4      980.05     1115.10    108.73 o 
   0  20   4      671.11      733.18    120.35 o 
   1  20   4      225.74      111.63    152.03 o 
  -9   1   5     5949.67     6022.55    247.61 o 
  -8   1   5     3410.83     3252.43    154.76 o 
  -7   1   5     3196.30     3116.30     94.39 o 
  -6   1   5     1031.38     1186.09     68.07 o 
  -5   1   5    10390.70    10509.60    143.63 o 
  -4   1   5    39039.59    40017.21    492.74 o 
  -3   1   5    43606.75    42255.86   1076.60 o 
  -2   1   5     9208.14     8521.43    149.83 o 
  -1   1   5    19280.14    18783.33    230.75 o 
   0   1   5    48778.67    47416.45    511.98 o 
   1   1   5    77444.07    76882.14    820.75 o 
   2   1   5    19682.79    19943.64    248.08 o 
   3   1   5     4746.10     4571.47     70.97 o 
   4   1   5      891.96      912.60     34.46 o 
   5   1   5     1066.01     1095.32     98.64 o 
   6   1   5     4314.42     4274.95    109.01 o 
   7   1   5     6118.79     6131.00    381.08 o 
   8   1   5     6610.03     6837.95    271.08 o 
   9   1   5     5123.29     5111.87    256.07 o 
  -9   2   5     2211.14     2294.89    170.51 o 
  -8   2   5     8315.52     8375.41    358.00 o 
  -7   2   5    10955.58    11139.47    182.41 o 
  -6   2   5    16446.85    16030.69    231.84 o 
  -5   2   5    13207.50    13342.49    172.76 o 
  -4   2   5     4349.85     4052.24     68.62 o 
  -3   2   5     7382.17     7292.64     98.50 o 
  -2   2   5    30883.99    31621.69    498.31 o 
  -1   2   5      165.82      177.45     14.84 o 
   0   2   5     5653.58     5486.52     81.57 o 
   1   2   5    18588.82    19284.54    219.85 o 
   2   2   5    16168.85    16501.75    210.58 o 
   3   2   5    16732.81    15941.14    205.61 o 
   4   2   5    18798.74    18585.14    222.55 o 
   5   2   5    16526.65    16415.08    231.16 o 
   6   2   5    10918.55    10645.47    236.52 o 
   7   2   5     7995.63     7910.17    206.51 o 
   8   2   5     3855.14     3790.67    210.11 o 
   9   2   5      902.35     1021.80    157.56 o 
  -9   3   5      430.08      441.52    106.52 o 
  -8   3   5      928.03      832.46    111.10 o 
  -7   3   5       29.43        5.77     34.87 o 
  -6   3   5      690.01      677.13     74.24 o 
  -5   3   5     2500.67     2567.90     65.50 o 
  -4   3   5    15919.48    17011.77    205.63 o 
  -3   3   5     3266.11     3289.53     56.30 o 
  -2   3   5     5143.57     5264.72     74.03 o 
  -1   3   5    13579.87    13783.30    178.13 o 
   0   3   5    14995.34    14825.99    190.90 o 
   1   3   5     3114.25     3280.16     60.08 o 
   2   3   5     1582.60     1621.31     33.36 o 
   3   3   5      414.83      425.15     28.87 o 
   4   3   5       84.26      128.26     27.74 o 
   5   3   5        2.52       30.88     26.99 o 
   6   3   5       64.44      101.91     40.67 o 
   7   3   5     1188.23     1265.59     95.52 o 
   8   3   5      496.82      511.47    113.66 o 
   9   3   5      731.50      733.25    140.93 o 
  -9   4   5     7542.40     7506.92    278.80 o 
  -8   4   5    16849.29    16958.82    296.55 o 
  -7   4   5    30989.16    30349.59    460.97 o 
  -6   4   5    29972.40    29950.94    394.02 o 
  -5   4   5    25353.49    25284.59    370.65 o 
  -4   4   5    14369.12    14040.25    174.72 o 
  -3   4   5    17682.87    17364.29    224.12 o 
  -2   4   5    10215.22    10464.35    130.41 o 
  -1   4   5       12.20       63.38     16.00 o 
   0   4   5     4133.52     4146.64     62.80 o 
   1   4   5     5043.92     5002.19     72.19 o 
   2   4   5    33377.14    34181.64    379.36 o 
   3   4   5    61025.05    59279.46    800.14 o 
   4   4   5    41851.75    40445.77    504.05 o 
   5   4   5    35234.22    34348.95    487.31 o 
   6   4   5    16749.81    16854.27    282.79 o 
   7   4   5     6559.94     6517.17    188.07 o 
   8   4   5     6030.30     6331.36    312.85 o 
   9   4   5      740.11     1165.28    245.47 o 
  -9   5   5      636.74      675.57    105.94 o 
  -8   5   5      622.45      666.64     67.77 o 
  -7   5   5      315.68      325.58     53.12 o 
  -6   5   5     1765.69     1810.19     67.85 o 
  -5   5   5     3354.86     3227.96     76.86 o 
  -4   5   5     8251.81     8606.54    117.93 o 
  -3   5   5     9404.40     9386.81    122.68 o 
  -2   5   5    27687.88    28332.66    319.03 o 
  -1   5   5     6870.79     6847.85    132.12 o 
   0   5   5     4649.44     4949.63     72.46 o 
   1   5   5     1618.76     1558.24     36.67 o 
   2   5   5     5790.51     6033.96     84.78 o 
   3   5   5     3901.76     3763.96     75.05 o 
   4   5   5       38.23       38.71     25.36 o 
   5   5   5       15.55       16.05     37.74 o 
   6   5   5     2472.35     2557.03    107.40 o 
   7   5   5     2650.89     2534.77    125.15 o 
   8   5   5     1308.38     1419.11    223.45 o 
  -9   6   5     1312.35     1244.84    127.52 o 
  -8   6   5     6510.24     6292.36    174.79 o 
  -7   6   5     8774.59     8696.14    183.31 o 
  -6   6   5    12053.31    11775.67    186.63 o 
  -5   6   5     9370.17     9335.39    150.96 o 
  -4   6   5     4758.12     4686.26    108.80 o 
  -3   6   5    10442.21    10972.77    140.79 o 
  -2   6   5     2779.97     2864.41     51.38 o 
  -1   6   5       68.23       64.00     16.10 o 
   0   6   5     2167.90     2217.92     43.88 o 
   1   6   5      313.83      267.43     20.01 o 
   2   6   5     9261.22     9249.19    121.42 o 
   3   6   5    12660.76    12737.10    182.64 o 
   4   6   5    16215.91    15914.78    249.82 o 
   5   6   5    11515.13    11586.63    211.47 o 
   6   6   5     3810.98     3821.22    114.34 o 
   7   6   5     3011.95     2941.79    202.83 o 
   8   6   5     3777.87     3582.71    157.14 o 
  -9   7   5     4248.64     4362.05    205.74 o 
  -8   7   5     1585.76     1680.69     94.34 o 
  -7   7   5      850.68      962.23     71.05 o 
  -6   7   5       12.11       56.61     45.96 o 
  -5   7   5     7709.63     7607.75    162.65 o 
  -4   7   5    22967.60    23461.37    310.07 o 
  -3   7   5    33716.90    34202.86    386.57 o 
  -2   7   5    44718.31    44899.10    495.92 o 
  -1   7   5    34822.57    34547.05    477.13 o 
   0   7   5    27379.58    26755.98    305.40 o 
   1   7   5    27861.59    27550.26    315.27 o 
   2   7   5    26584.84    26553.74    306.09 o 
   3   7   5    12395.82    12639.05    183.37 o 
   4   7   5      375.07      429.44     45.67 o 
   5   7   5       13.36       31.91     40.10 o 
   6   7   5     1048.16      997.08     94.23 o 
   7   7   5     9595.32     9411.46    235.37 o 
   8   7   5     5417.72     5528.86    253.84 o 
  -9   8   5      116.69        6.32     85.85 o 
  -8   8   5      314.35      300.34     76.19 o 
  -7   8   5       50.35       75.11     51.78 o 
  -6   8   5      397.07      470.78     55.10 o 
  -5   8   5      812.09      802.54     49.64 o 
  -4   8   5      106.50      199.50     30.66 o 
  -3   8   5      252.91      283.23     23.94 o 
  -2   8   5      767.76      755.16     39.85 o 
  -1   8   5     1309.46     1393.12     67.97 o 
   0   8   5      103.36      170.12     33.26 o 
   1   8   5       66.76       87.92     21.33 o 
   2   8   5     3108.22     3082.82     60.56 o 
   3   8   5       17.33       36.03     31.13 o 
   4   8   5       18.43       36.02     37.98 o 
   5   8   5     3089.49     2809.33    200.69 o 
   6   8   5      929.99      931.64    118.01 o 
   7   8   5       41.76      146.33     60.82 o 
   8   8   5        5.05      100.49     79.49 o 
  -9   9   5     5268.39     5205.15    190.32 o 
  -8   9   5     1351.87     1430.30    109.41 o 
  -7   9   5      184.40      201.87     66.12 o 
  -6   9   5      389.22      318.02     59.83 o 
  -5   9   5     6435.75     6566.08    155.38 o 
  -4   9   5     9808.13     9943.21    157.71 o 
  -3   9   5    23296.96    22994.28    273.08 o 
  -2   9   5    23728.34    23578.14    344.80 o 
  -1   9   5    18713.51    17817.49    241.16 o 
   0   9   5    23893.16    23783.95    309.18 o 
   1   9   5    28240.10    28437.94    329.13 o 
   2   9   5    15756.06    15938.22    199.75 o 
   3   9   5     1936.30     1990.14     63.07 o 
   4   9   5      743.34      841.89     61.15 o 
   5   9   5       10.05       37.74     45.52 o 
   6   9   5     2105.36     1827.68    178.26 o 
   7   9   5     3725.38     3741.82    130.59 o 
   8   9   5     6182.43     5822.67    200.94 o 
  -8  10   5     4533.98     4347.76    357.42 o 
  -7  10   5     9691.07     9440.56    237.57 o 
  -6  10   5    13187.91    12777.59    278.84 o 
  -5  10   5    13855.01    14078.83    259.00 o 
  -4  10   5    11729.96    11801.86    209.07 o 
  -3  10   5     7308.84     7268.86    123.61 o 
  -2  10   5     6938.36     7151.27    136.45 o 
  -1  10   5      146.62      146.98     31.10 o 
   0  10   5     1041.42      865.49     44.50 o 
   1  10   5     7027.23     6920.62    104.55 o 
   2  10   5    15079.15    15138.65    194.47 o 
   3  10   5     9550.48     9374.62    166.44 o 
   4  10   5    14846.24    14847.83    257.65 o 
   5  10   5    13983.13    14421.81    260.77 o 
   6  10   5    10082.00    10059.11    267.05 o 
   7  10   5     5900.06     5859.16    164.09 o 
  -8  11   5        8.72       54.96     74.70 o 
  -7  11   5       53.18        9.84     42.45 o 
  -6  11   5      337.28      324.08     69.83 o 
  -5  11   5       16.27        1.52     42.96 o 
  -4  11   5     1346.83     1406.59     72.35 o 
  -3  11   5     1616.33     1547.61     72.11 o 
  -2  11   5     3947.64     3989.68     98.24 o 
  -1  11   5      622.81      642.78     43.35 o 
   0  11   5      445.65      406.98     37.62 o 
   1  11   5      199.58      210.33     33.54 o 
   2  11   5       52.13       64.74     31.80 o 
   3  11   5        8.73       65.41     40.92 o 
   4  11   5      172.36      237.48     55.59 o 
   5  11   5      319.03      361.69     59.57 o 
   6  11   5      354.12      396.89     68.13 o 
   7  11   5      336.61      231.14     87.95 o 
  -8  12   5    11091.16    11050.59    284.10 o 
  -7  12   5    10891.33    10776.79    269.74 o 
  -6  12   5    13502.87    13291.85    296.92 o 
  -5  12   5    18108.32    17671.32    352.78 o 
  -4  12   5    10585.85    10186.86    195.09 o 
  -3  12   5     5325.76     5172.85    125.63 o 
  -2  12   5     4251.93     4422.83     96.50 o 
  -1  12   5      294.62      332.13     44.99 o 
   0  12   5     1041.01     1061.86     53.25 o 
   1  12   5     3825.00     3987.29     91.08 o 
   2  12   5    14673.13    15202.39    222.35 o 
   3  12   5    28780.76    27850.93    497.46 o 
   4  12   5    18577.46    18732.57    315.33 o 
   5  12   5    17113.36    17315.13    305.91 o 
   6  12   5    10013.87    10662.00    335.59 o 
   7  12   5     5530.76     5720.73    168.81 o 
  -7  13   5      510.02      612.88     92.11 o 
  -6  13   5      672.03      664.77     87.06 o 
  -5  13   5     2295.81     2312.39    124.32 o 
  -4  13   5     2616.42     2513.71     95.15 o 
  -3  13   5     4981.54     4968.74    125.95 o 
  -2  13   5     9705.69     9449.88    159.46 o 
  -1  13   5     7179.82     6681.27    138.36 o 
   0  13   5    10067.33     9510.03    195.73 o 
   1  13   5     5395.69     5432.80    111.82 o 
   2  13   5     2213.62     2272.47    111.39 o 
   3  13   5     2853.07     2859.94    120.78 o 
   4  13   5      398.63      343.62     71.87 o 
   5  13   5       97.31       60.19     68.59 o 
   6  13   5     1701.94     1747.38    149.73 o 
   7  13   5      993.21     1056.71    136.63 o 
  -7  14   5     2781.76     2757.05    153.51 o 
  -6  14   5     2680.13     2994.58    145.48 o 
  -5  14   5     1769.65     1670.71    111.35 o 
  -4  14   5     2242.54     2315.42    104.68 o 
  -3  14   5     1141.69     1234.29     75.09 o 
  -2  14   5      498.22      503.80     54.03 o 
  -1  14   5       13.80       12.76     37.07 o 
   0  14   5      466.43      318.38     49.69 o 
   1  14   5      720.91      739.81     51.83 o 
   2  14   5     3457.54     3462.59    130.19 o 
   3  14   5     3121.04     3435.10    134.49 o 
   4  14   5     4810.21     4893.73    208.03 o 
   5  14   5     3974.26     3923.15    199.58 o 
   6  14   5     2407.94     2445.33    178.26 o 
  -6  15   5      124.67      151.34     77.60 o 
  -5  15   5     1260.88     1268.15    104.12 o 
  -4  15   5     7554.84     7727.70    206.12 o 
  -3  15   5    11829.13    11354.46    218.59 o 
  -2  15   5    14978.64    14828.90    259.43 o 
  -1  15   5    18159.34    17930.46    265.21 o 
   0  15   5    11144.50    11264.30    207.34 o 
   1  15   5    10831.91    10981.24    239.71 o 
   2  15   5     8732.23     8738.67    270.21 o 
   3  15   5     3488.60     3226.04    169.10 o 
   4  15   5      296.15      233.62     91.83 o 
   5  15   5      189.26       21.06     92.67 o 
   6  15   5     1088.85     1129.63    189.67 o 
  -6  16   5      560.26      679.41    101.62 o 
  -5  16   5     1386.10     1374.10    113.72 o 
  -4  16   5      254.72      423.11    105.05 o 
  -3  16   5      164.62      140.54     55.45 o 
  -2  16   5      521.79      479.50     71.77 o 
  -1  16   5        0.33       34.02     48.38 o 
   0  16   5       11.63      -33.10     44.65 o 
   1  16   5        9.92       13.70     48.45 o 
   2  16   5      167.27      219.12     88.17 o 
   3  16   5     2128.96     2083.17    167.34 o 
   4  16   5     1133.15     1223.99    252.16 o 
   5  16   5     1187.36     1233.26    144.80 o 
  -5  17   5     1699.31     1760.05    173.24 o 
  -4  17   5     3635.57     3424.86    184.67 o 
  -3  17   5     5182.20     5008.70    201.93 o 
  -2  17   5     7446.66     7376.43    229.82 o 
  -1  17   5     8606.61     8201.98    212.00 o 
   0  17   5     6795.61     7179.33    171.27 o 
   1  17   5     6174.12     6255.77    231.22 o 
   2  17   5     4979.01     5038.53    216.91 o 
   3  17   5     1236.35     1159.35    133.12 o 
   4  17   5       57.95       47.70     96.52 o 
  -4  18   5     5042.38     5416.75    353.99 o 
  -3  18   5     4290.75     4241.64    193.49 o 
  -2  18   5     1342.03     1519.69    110.34 o 
  -1  18   5       39.66      -37.73     63.31 o 
   0  18   5      897.03      945.32     81.58 o 
   1  18   5     1983.86     2117.40    161.00 o 
   2  18   5     6415.07     6013.97    246.99 o 
   3  18   5     6094.85     6278.76    395.25 o 
   4  18   5     6773.65     7094.36    282.38 o 
  -3  19   5      178.94      220.76    216.21 o 
  -2  19   5      305.40      221.01     78.88 o 
  -1  19   5      339.54      397.13     84.56 o 
   0  19   5      268.87      394.09     84.75 o 
   1  19   5        9.46      -59.40     90.92 o 
   2  19   5       14.47       13.84    189.17 o 
   3  19   5       10.78       -1.21    106.00 o 
  -2  20   5      806.07      700.30    107.36 o 
  -1  20   5        2.25       29.51     77.67 o 
   0  20   5      543.18      589.97    176.64 o 
   1  20   5     2212.05     1929.09    167.83 o 
  -9   0   6     5167.36     5155.57    320.31 o 
  -8   0   6    14096.03    14614.67    496.01 o 
  -6   0   6    46440.42    46492.20   1710.20 o 
  -5   0   6    34909.67    34722.12    564.13 o 
  -4   0   6    39115.64    39928.29    782.59 o 
  -3   0   6    27999.96    27909.37    957.03 o 
  -2   0   6    16907.84    16121.23    267.04 o 
  -1   0   6     2986.24     3067.33    106.88 o 
   0   0   6    29900.50    30883.34    484.03 o 
   2   0   6    22010.77    23200.86    375.58 o 
   3   0   6    58168.25    60460.34    932.91 o 
   4   0   6    32798.15    32517.91    525.83 o 
   5   0   6    24276.75    24209.85    519.72 o 
   6   0   6    20732.11    20454.63    462.56 o 
   7   0   6    16694.99    16446.09    628.56 o 
   8   0   6     8503.34     8885.41    448.80 o 
   9   0   6     5225.34     6157.32    409.19 o 
  -9   1   6      782.44      798.96    119.50 o 
  -8   1   6     1325.66     1345.31    137.63 o 
  -7   1   6      552.87      585.91     48.93 o 
  -6   1   6       12.50       30.73     30.18 o 
  -5   1   6      438.75      486.74     42.42 o 
  -4   1   6     8477.25     9385.29    137.47 o 
  -3   1   6     4294.92     4162.79     71.60 o 
  -2   1   6     2908.34     2706.12     50.87 o 
  -1   1   6     6036.08     5993.83     87.47 o 
   0   1   6     8895.49     8550.93    213.17 o 
   1   1   6    37001.02    37827.68    415.78 o 
   2   1   6    12678.34    13303.34    174.90 o 
   3   1   6     1609.59     1591.12     40.16 o 
   4   1   6       89.70       99.38     20.91 o 
   5   1   6       89.26      176.77     31.52 o 
   6   1   6       53.98       36.37     38.21 o 
   7   1   6     2499.38     2534.65    169.13 o 
   8   1   6       54.71      222.22    101.03 o 
   9   1   6     1200.45     1159.09    158.85 o 
  -9   2   6     1559.08     1275.07    224.37 o 
  -8   2   6     6558.48     6277.56    253.25 o 
  -7   2   6    21394.87    20979.17    329.98 o 
  -6   2   6    11649.33    11753.47    184.05 o 
  -5   2   6    14446.24    14341.46    184.82 o 
  -4   2   6    28991.43    29922.82    343.00 o 
  -3   2   6    13097.92    13242.30    162.86 o 
  -2   2   6     8192.00     7983.17    131.33 o 
  -1   2   6     3898.77     3933.00     63.89 o 
   0   2   6      349.69      375.08     19.31 o 
   1   2   6     1114.05     1161.73     30.75 o 
   2   2   6     4830.15     4598.57     75.13 o 
   3   2   6    29103.83    29883.94    367.71 o 
   4   2   6    20711.80    20439.32    243.88 o 
   5   2   6    12827.46    12375.56    186.64 o 
   6   2   6    10375.27    10010.42    244.83 o 
   7   2   6     5264.16     5564.06    171.36 o 
   8   2   6     5127.08     5293.58    294.25 o 
   9   2   6     1819.59     1623.08    175.36 o 
  -9   3   6     7455.70     7981.74    401.73 o 
  -8   3   6     6583.72     6307.42    185.69 o 
  -7   3   6     4570.14     4465.51    105.27 o 
  -6   3   6     1932.27     1924.47     79.04 o 
  -5   3   6      588.63      612.77     32.69 o 
  -4   3   6     7853.58     7719.94    109.48 o 
  -3   3   6    30128.92    30521.88    344.60 o 
  -2   3   6    36836.29    36754.43    446.46 o 
  -1   3   6    52985.63    51592.67    615.71 o 
   0   3   6    97326.90    94264.38   1137.87 o 
   1   3   6    80343.19    81264.50    871.50 o 
   2   3   6    43835.13    45646.04    501.24 o 
   3   3   6    14696.06    14468.20    200.96 o 
   4   3   6     9045.70     9070.17    158.30 o 
   5   3   6      297.35      299.82     35.24 o 
   6   3   6      663.30      678.47     71.48 o 
   7   3   6     3100.42     3086.79    134.14 o 
   8   3   6     6542.32     6232.93    729.12 o 
  -9   4   6        3.60       65.98     83.35 o 
  -8   4   6       37.75        2.32     49.71 o 
  -7   4   6       21.21       23.51     36.16 o 
  -6   4   6       98.55      167.72     35.25 o 
  -5   4   6     2170.11     2265.41     53.87 o 
  -4   4   6      134.66      145.01     20.87 o 
  -3   4   6      319.00      436.44     46.58 o 
  -2   4   6      238.35      288.15     21.19 o 
  -1   4   6     3562.30     3926.59     61.76 o 
   0   4   6        7.59       27.45     16.20 o 
   1   4   6     1526.44     1778.09     46.84 o 
   2   4   6       40.97      103.12     28.46 o 
   3   4   6       66.51       39.21     21.00 o 
   4   4   6       41.47       75.85     27.28 o 
   5   4   6       44.48       47.95     28.20 o 
   6   4   6     2022.40     2031.00     88.40 o 
   7   4   6        7.93      -13.81     57.99 o 
   8   4   6        2.52      -50.63    107.10 o 
  -9   5   6     6615.84     6627.09    206.27 o 
  -8   5   6     4219.63     4262.29    139.00 o 
  -7   5   6     4949.19     4555.55    124.35 o 
  -6   5   6     2839.81     2968.92     98.09 o 
  -5   5   6       87.33       74.05     33.09 o 
  -4   5   6     5196.02     5262.82     83.59 o 
  -3   5   6    14893.70    14659.38    180.30 o 
  -2   5   6    40014.53    40146.13    444.56 o 
  -1   5   6    47593.70    47343.27    518.73 o 
   0   5   6    60554.77    60909.27    661.77 o 
   1   5   6    31478.55    31160.55    350.72 o 
   2   5   6    25886.14    26407.67    302.60 o 
   3   5   6    16590.16    16379.81    225.78 o 
   4   5   6     2264.59     2223.95     65.91 o 
   5   5   6     2179.48     2407.02     87.30 o 
   6   5   6     1442.64     1258.07    155.50 o 
   7   5   6     5168.32     5129.61    171.40 o 
   8   5   6     5488.70     5422.00    188.83 o 
  -9   6   6     2377.55     2114.28    181.05 o 
  -8   6   6     4806.24     4814.25    139.40 o 
  -7   6   6    16445.63    15896.91    278.11 o 
  -6   6   6    17271.39    16939.71    373.73 o 
  -5   6   6    19939.13    19960.22    275.58 o 
  -4   6   6    21211.03    21505.07    279.94 o 
  -3   6   6     7720.00     7623.33    118.85 o 
  -2   6   6     3249.91     3113.44     55.78 o 
  -1   6   6     6327.86     6497.50    104.46 o 
   0   6   6     6396.06     7288.97    110.26 o 
   1   6   6     5137.09     5766.55     86.01 o 
   2   6   6    12156.98    12943.04    163.02 o 
   3   6   6    14136.97    13611.29    195.46 o 
   4   6   6    13429.06    13004.42    215.29 o 
   5   6   6    19845.13    19667.25    319.18 o 
   6   6   6    16310.52    16420.14    335.76 o 
   7   6   6     5523.28     5136.05    638.91 o 
   8   6   6     2062.80     2057.46    133.74 o 
  -9   7   6      922.90      930.30    126.74 o 
  -8   7   6      575.30      610.66     69.86 o 
  -7   7   6      143.65       67.16     48.24 o 
  -6   7   6       22.66       38.02     34.60 o 
  -5   7   6       37.39       79.54     30.77 o 
  -4   7   6     2647.67     2579.53     67.49 o 
  -3   7   6     1603.29     1697.97     74.67 o 
  -2   7   6      611.08      635.20     27.85 o 
  -1   7   6     2303.93     2262.49     56.74 o 
   0   7   6     4374.87     4496.51     81.26 o 
   1   7   6     6078.05     5920.26     90.04 o 
   2   7   6     1129.21     1124.50     37.17 o 
   3   7   6     1341.91     1335.32     51.74 o 
   4   7   6      536.49      626.07     41.92 o 
   5   7   6      163.25      153.73     44.27 o 
   6   7   6      785.21      783.47     70.02 o 
   7   7   6     1449.81     1554.92    111.74 o 
   8   7   6       42.91       21.94     75.83 o 
  -9   8   6     1601.13     1801.63    166.80 o 
  -8   8   6     6667.17     6896.21    201.39 o 
  -7   8   6    22059.20    20931.64    405.24 o 
  -6   8   6    32216.08    31700.05    422.26 o 
  -5   8   6    31928.24    30979.91    643.74 o 
  -4   8   6    36435.25    36364.04    461.82 o 
  -3   8   6     9760.91     9646.29    131.52 o 
  -2   8   6     5159.69     4717.78    148.79 o 
  -1   8   6     5226.71     5486.67    127.38 o 
   0   8   6       60.08      113.28     18.01 o 
   1   8   6     3087.90     3069.97     68.79 o 
   2   8   6    12639.82    12603.85    163.79 o 
   3   8   6    22112.65    21979.67    296.74 o 
   4   8   6    22538.27    22448.28    352.18 o 
   5   8   6    18588.85    17389.91    868.08 o 
   6   8   6    14706.50    14607.97    269.79 o 
   7   8   6     8951.52     8988.22    205.36 o 
   8   8   6     5938.80     6315.33    211.47 o 
  -8   9   6     1311.71     1354.79    107.65 o 
  -7   9   6      385.06      500.13     84.36 o 
  -6   9   6        6.84       21.91     40.66 o 
  -5   9   6       16.41       13.01     37.84 o 
  -4   9   6      983.16     1041.77     61.14 o 
  -3   9   6     2451.84     2396.45     64.69 o 
  -2   9   6     2874.64     2642.62    102.02 o 
  -1   9   6     6591.01     6459.43    201.34 o 
   0   9   6    10990.24    11215.73    167.08 o 
   1   9   6    11425.71    11271.91    150.24 o 
   2   9   6     5424.55     5082.31     92.54 o 
   3   9   6     3581.00     3693.69     84.91 o 
   4   9   6       94.30      132.24     45.43 o 
   5   9   6      155.04      145.56     49.91 o 
   6   9   6        2.92       23.60     44.83 o 
   7   9   6      755.43      792.32     82.94 o 
   8   9   6     1375.61     1469.60    126.80 o 
  -8  10   6     2294.94     2124.73    132.94 o 
  -7  10   6     5025.92     5023.81    188.43 o 
  -6  10   6     8099.65     8038.55    207.29 o 
  -5  10   6    17278.19    16921.54    374.18 o 
  -4  10   6     6767.13     6742.22    144.38 o 
  -3  10   6     7779.23     7474.14    128.72 o 
  -2  10   6     1635.12     1503.42     56.81 o 
  -1  10   6      924.50      946.81     58.83 o 
   0  10   6       80.84      160.19     30.43 o 
   1  10   6      991.06     1022.75     44.70 o 
   2  10   6     2506.51     2418.48     59.47 o 
   3  10   6    11511.72    11561.17    216.99 o 
   4  10   6     8599.85     8924.82    182.65 o 
   5  10   6     5125.36     4893.56    135.49 o 
   6  10   6     9626.26     9518.13    243.05 o 
   7  10   6     2332.21     2509.96    122.54 o 
  -8  11   6     5987.83     5775.53    198.60 o 
  -7  11   6     2661.61     2590.56    170.21 o 
  -6  11   6       33.21       54.20     62.32 o 
  -5  11   6      290.39      260.37     98.13 o 
  -4  11   6      558.41      521.21     66.81 o 
  -3  11   6     8833.71     8506.04    167.39 o 
  -2  11   6    21642.25    21291.66    290.56 o 
  -1  11   6    35403.94    34707.29    495.59 o 
   0  11   6    29082.30    28800.59    375.37 o 
   1  11   6    30155.83    29763.50    434.12 o 
   2  11   6    27891.43    27494.59    551.95 o 
   3  11   6     7622.15     7632.93    195.37 o 
   4  11   6     5230.25     5245.68    199.59 o 
   5  11   6      162.84      163.29     55.22 o 
   6  11   6      562.42      503.17     72.50 o 
   7  11   6     2122.88     1987.69    133.25 o 
  -8  12   6      113.24      157.71    114.93 o 
  -7  12   6      593.15      665.77     91.27 o 
  -6  12   6      496.90      421.64     77.37 o 
  -5  12   6     1258.19     1169.26    105.86 o 
  -4  12   6       71.71       94.29     60.91 o 
  -3  12   6       35.25        7.48     39.39 o 
  -2  12   6     1094.38     1058.38     54.52 o 
  -1  12   6     1265.63     1392.55     61.09 o 
   0  12   6       47.24       47.02     32.72 o 
   1  12   6       18.94       16.84     31.23 o 
   2  12   6       62.33       72.37     40.54 o 
   3  12   6     2503.61     2424.30    130.52 o 
   4  12   6       22.41       -6.46     58.48 o 
   5  12   6      127.32      123.02     57.57 o 
   6  12   6     1264.94     1164.06     91.99 o 
   7  12   6       52.15      131.50     70.53 o 
  -7  13   6      884.59      905.74    102.06 o 
  -6  13   6       64.95       79.73     93.95 o 
  -5  13   6       30.17       71.59     61.73 o 
  -4  13   6     1100.68     1085.09     72.81 o 
  -3  13   6     8144.95     8059.11    213.63 o 
  -2  13   6    17657.16    17369.61    252.59 o 
  -1  13   6    22368.33    22172.90    307.46 o 
   0  13   6    23280.88    22702.35    312.88 o 
   1  13   6    12523.11    12229.99    192.32 o 
   2  13   6     8835.25     8777.72    175.95 o 
   3  13   6     7980.54     8526.45    215.34 o 
   4  13   6     2154.82     2077.71    120.03 o 
   5  13   6      238.13      269.51     76.88 o 
   6  13   6      291.04      343.08     85.47 o 
  -7  14   6    10407.69    10429.88    275.39 o 
  -6  14   6    10432.68    10924.78    273.00 o 
  -5  14   6     9019.93     9058.23    232.79 o 
  -4  14   6     7522.55     7510.85    171.00 o 
  -3  14   6     4646.34     4565.08    126.48 o 
  -2  14   6     2852.71     2760.97     97.39 o 
  -1  14   6     7179.43     6830.12    133.51 o 
   0  14   6       10.65      -51.78     34.52 o 
   1  14   6      499.12      455.12     47.38 o 
   2  14   6     5487.33     5160.35    158.71 o 
   3  14   6    10289.07    10058.04    242.01 o 
   4  14   6     8390.35     8630.82    230.13 o 
   5  14   6     8303.35     8552.45    289.46 o 
   6  14   6     5136.13     5376.65    329.20 o 
  -6  15   6       52.26        3.99     75.27 o 
  -5  15   6      827.54      787.87     90.50 o 
  -4  15   6      329.72      342.45     62.37 o 
  -3  15   6      207.00      134.81     48.36 o 
  -2  15   6       29.68       56.48     49.16 o 
  -1  15   6     1321.67     1321.73     68.32 o 
   0  15   6      241.09      231.49     45.58 o 
   1  15   6      666.24      673.00     54.97 o 
   2  15   6     1633.95     1456.48    279.23 o 
   3  15   6       10.70        6.29     79.85 o 
   4  15   6       31.71      -34.52    152.53 o 
   5  15   6      170.01      200.97     99.46 o 
  -6  16   6    11627.45    11433.29    291.90 o 
  -5  16   6     7630.35     7719.85    223.17 o 
  -4  16   6    10436.92    10575.50    259.62 o 
  -3  16   6     5732.21     5600.41    169.64 o 
  -2  16   6     6166.82     5942.48    150.61 o 
  -1  16   6      491.35      519.96     65.15 o 
   0  16   6       50.21       81.68     54.37 o 
   1  16   6     1121.19     1078.94     88.00 o 
   2  16   6     5215.72     5151.32    211.46 o 
   3  16   6     8540.21     8929.45    293.49 o 
   4  16   6     8715.30     8809.15    332.79 o 
   5  16   6     7147.29     7010.58    273.37 o 
  -5  17   6      209.24      120.06    100.54 o 
  -4  17   6      264.96      270.37     99.99 o 
  -3  17   6     2127.88     1887.58    220.04 o 
  -2  17   6     4344.38     4501.21    157.72 o 
  -1  17   6     4448.03     4401.71    151.21 o 
   0  17   6     5323.45     5641.76    168.55 o 
   1  17   6     5476.23     5893.55    228.83 o 
   2  17   6     3337.52     3501.81    264.94 o 
   3  17   6     1807.84     1952.97    161.15 o 
   4  17   6      890.41      989.39    137.94 o 
  -4  18   6     2253.02     2152.41    167.34 o 
  -3  18   6     2738.20     2907.91    143.09 o 
  -2  18   6     1179.66     1187.33    102.16 o 
  -1  18   6      235.13      219.57     73.47 o 
   0  18   6        0.59      -27.62     50.01 o 
   1  18   6      968.96      920.22    122.69 o 
   2  18   6      958.05     1122.50    157.95 o 
   3  18   6     1707.53     1572.03    308.32 o 
  -3  19   6     2407.52     2567.33    180.67 o 
  -2  19   6     5103.67     5297.15    182.01 o 
  -1  19   6    10039.70    10630.48    261.86 o 
   0  19   6    11825.64    12916.00    611.89 o 
   1  19   6    10674.52    11117.71    347.48 o 
   2  19   6    10211.60    11128.68    354.33 o 
  -1  20   6       92.33      264.88     87.69 o 
   0  20   6      241.79      135.88    150.48 o 
  -9   1   7    16688.24    17152.73    657.82 o 
  -8   1   7    11479.09    11501.38    256.29 o 
  -7   1   7     9702.76    10010.46    171.97 o 
  -6   1   7     1252.47     1291.99     50.71 o 
  -5   1   7      267.71      352.91     73.55 o 
  -4   1   7      403.56      539.69     40.38 o 
  -3   1   7     6848.25     6665.61    115.18 o 
  -2   1   7    14226.90    14069.29    207.09 o 
  -1   1   7    19977.35    19292.36    242.45 o 
   0   1   7    80562.03    79214.15    924.56 o 
   1   1   7    93552.77    92276.85   1084.32 o 
   2   1   7    30761.44    29916.13    574.42 o 
   3   1   7    22135.83    22281.71    261.77 o 
   4   1   7    12223.07    12142.88    217.26 o 
   5   1   7     4995.21     5030.15    153.57 o 
   6   1   7      963.21      948.71     62.70 o 
   7   1   7       31.00      122.67     84.88 o 
   8   1   7     2322.80     2084.85    175.84 o 
  -9   2   7      762.04      852.62    181.45 o 
  -8   2   7     2599.00     2809.07    140.72 o 
  -7   2   7     5666.70     5778.98    121.49 o 
  -6   2   7     9224.30     9006.11    193.17 o 
  -5   2   7    21733.04    21772.58    264.62 o 
  -4   2   7    64239.95    65334.37    715.12 o 
  -3   2   7    25783.59    25528.61    361.53 o 
  -2   2   7    27166.36    26986.16    305.70 o 
  -1   2   7     7698.71     7654.57    102.06 o 
   0   2   7     1765.08     1775.67     42.18 o 
   1   2   7     1715.70     1877.45     41.14 o 
   2   2   7      398.78      400.47     24.17 o 
   3   2   7     9179.78     9197.65    123.86 o 
   4   2   7    11157.39    10704.54    293.10 o 
   5   2   7    13959.40    13703.43    205.67 o 
   6   2   7    13261.13    12714.05    296.36 o 
   7   2   7    10908.28    10858.23    259.61 o 
   8   2   7     4615.49     5038.67    245.56 o 
  -9   3   7     1930.01     1812.82    120.08 o 
  -8   3   7      512.31      517.09     76.16 o 
  -7   3   7      237.65      225.26     47.39 o 
  -6   3   7     1239.47     1244.36     58.73 o 
  -5   3   7        9.38       47.05     21.96 o 
  -4   3   7     1007.75     1199.82     40.61 o 
  -3   3   7     1683.18     1746.27     42.66 o 
  -2   3   7     3813.22     3903.32     77.10 o 
  -1   3   7     9750.43     9520.45    122.54 o 
   0   3   7    13600.05    13421.45    181.02 o 
   1   3   7      736.09      709.20     31.05 o 
   2   3   7     5550.13     5941.81     87.43 o 
   3   3   7      852.34      915.24     34.75 o 
   4   3   7     1862.42     1783.89     72.82 o 
   5   3   7     2945.14     2906.15    150.64 o 
   6   3   7      945.55      920.08     79.45 o 
   7   3   7        2.85        9.64     57.69 o 
   8   3   7      886.47      921.15    191.89 o 
  -9   4   7      781.77      733.62     93.13 o 
  -8   4   7     5881.30     5715.23    149.39 o 
  -7   4   7    15616.13    15427.46    337.76 o 
  -6   4   7    10260.23    10577.27    173.31 o 
  -5   4   7    34571.57    34299.20    396.17 o 
  -4   4   7    39768.98    39674.54    448.09 o 
  -3   4   7    31126.04    30809.49    383.73 o 
  -2   4   7    44082.19    42809.92    598.67 o 
  -1   4   7    34505.82    35145.70    392.33 o 
   0   4   7     8932.93     8976.92    130.59 o 
   1   4   7     1256.25     1468.59     42.72 o 
   2   4   7     5854.21     5829.18     86.56 o 
   3   4   7    17984.15    17696.27    271.63 o 
   4   4   7    14239.53    14059.71    206.29 o 
   5   4   7    28843.88    27665.96    369.12 o 
   6   4   7    28938.16    27703.90    616.79 o 
   7   4   7    12392.48    12652.66    292.33 o 
   8   4   7    11584.69    11877.86    441.21 o 
  -9   5   7     3837.82     3899.66    444.78 o 
  -8   5   7     4846.06     4805.46    137.87 o 
  -7   5   7     1383.03     1453.36     69.51 o 
  -6   5   7      376.96      353.03     41.36 o 
  -5   5   7      191.09      167.36     33.04 o 
  -4   5   7      100.94      105.07     24.24 o 
  -3   5   7      387.41      396.99     25.29 o 
  -2   5   7     4925.36     4778.67     81.45 o 
  -1   5   7     2511.16     2377.95     51.85 o 
   0   5   7    11046.86    11024.66    141.83 o 
   1   5   7     9315.97     9709.86    128.63 o 
   2   5   7     8804.97     9202.77    124.09 o 
   3   5   7     7661.26     7926.27    130.77 o 
   4   5   7      452.68      566.14     40.47 o 
   5   5   7      241.47      255.50     46.39 o 
   6   5   7     1912.33     2045.18     96.73 o 
   7   5   7      193.03      104.28     59.84 o 
   8   5   7      487.81      638.73     97.23 o 
  -9   6   7       59.00      105.97     76.89 o 
  -8   6   7     1593.02     1630.53     93.65 o 
  -7   6   7     5484.60     5467.49    122.10 o 
  -6   6   7     6633.07     6494.67    127.02 o 
  -5   6   7     9044.28     9013.80    149.88 o 
  -4   6   7    17664.98    18061.99    242.46 o 
  -3   6   7    23138.08    23488.22    276.48 o 
  -2   6   7     8282.84     8317.04    137.88 o 
  -1   6   7     9713.27    10591.98    136.89 o 
   0   6   7     2044.18     2075.77     52.42 o 
   1   6   7      145.60      202.24     21.37 o 
   2   6   7     3251.24     3334.22     62.08 o 
   3   6   7     5504.78     5317.35    101.58 o 
   4   6   7    10394.25    10190.64    182.59 o 
   5   6   7     8746.12     8753.63    177.88 o 
   6   6   7    12270.71    12122.83    351.69 o 
   7   6   7     8909.07     8696.09    234.73 o 
   8   6   7     4156.70     4161.15    470.49 o 
  -9   7   7    12403.52    11860.89    289.24 o 
  -8   7   7    12684.10    12419.39    245.68 o 
  -7   7   7     8521.65     8473.09    183.30 o 
  -6   7   7     1749.15     1804.24     71.79 o 
  -5   7   7       83.29       96.02     30.51 o 
  -4   7   7     1779.47     1753.97     53.07 o 
  -3   7   7     4131.78     4084.37     71.79 o 
  -2   7   7    13981.22    13162.68    286.79 o 
  -1   7   7    40466.12    41092.30    505.20 o 
   0   7   7    36903.14    36699.37    414.15 o 
   1   7   7    46085.57    46647.68    519.62 o 
   2   7   7    41244.46    40987.84    508.34 o 
   3   7   7    26424.52    26828.82    353.66 o 
   4   7   7     9197.98     9193.28    153.90 o 
   5   7   7      846.65      836.33     99.25 o 
   6   7   7     1475.01     1583.17     87.95 o 
   7   7   7       51.35       71.68     69.05 o 
   8   7   7     1252.26     1222.78    118.88 o 
  -9   8   7       24.12       30.81     77.80 o 
  -8   8   7      301.63      255.95     75.66 o 
  -7   8   7      185.19      182.20     66.05 o 
  -6   8   7      141.42      162.43     46.83 o 
  -5   8   7      919.99     1064.63     54.95 o 
  -4   8   7      384.17      477.43     38.20 o 
  -3   8   7      469.57      515.17     29.62 o 
  -2   8   7      239.83      284.97     30.04 o 
  -1   8   7     1334.02     1386.02     51.45 o 
   0   8   7       91.71      105.26     21.59 o 
   1   8   7       39.99       61.72     21.45 o 
   2   8   7      378.75      470.51     30.14 o 
   3   8   7      798.45      878.95     48.45 o 
   4   8   7      234.64      217.07     48.18 o 
   5   8   7      426.80      453.93     57.47 o 
   6   8   7      528.66      605.13     70.21 o 
   7   8   7       17.36       80.16     70.79 o 
   8   8   7       94.44       60.35     84.02 o 
  -8   9   7     9790.32     9788.04    252.38 o 
  -7   9   7     6623.95     6126.19    202.95 o 
  -6   9   7     1121.16     1181.43     86.86 o 
  -5   9   7       30.26       18.14     39.35 o 
  -4   9   7       42.26       88.29     37.70 o 
  -3   9   7     4528.51     4375.96     91.82 o 
  -2   9   7    12012.39    12417.70    184.42 o 
  -1   9   7    13107.18    12599.53    185.49 o 
   0   9   7    30453.47    31475.42    401.10 o 
   1   9   7    26424.29    26549.22    313.13 o 
   2   9   7    19915.30    19633.61    242.68 o 
   3   9   7    29907.65    29934.72    394.31 o 
   4   9   7     9693.50     9708.64    191.31 o 
   5   9   7      490.17      420.30     59.68 o 
   6   9   7       93.15      102.27     50.39 o 
   7   9   7      129.82      123.54     64.27 o 
  -8  10   7      966.32      796.64     98.44 o 
  -7  10   7     5447.94     5565.54    182.80 o 
  -6  10   7     7452.08     7193.03    194.91 o 
  -5  10   7    18154.84    17826.12    411.43 o 
  -4  10   7    27428.11    27712.81    418.93 o 
  -3  10   7     8846.54     8614.65    144.46 o 
  -2  10   7    11531.64    11202.91    173.29 o 
  -1  10   7     9688.07     9311.94    213.57 o 
   0  10   7      839.32      834.42     45.51 o 
   1  10   7        9.18        8.38     27.78 o 
   2  10   7     3532.21     3353.45     82.93 o 
   3  10   7     6845.14     6842.97    128.64 o 
   4  10   7     7362.51     7561.69    174.62 o 
   5  10   7    12415.06    12009.68    234.57 o 
   6  10   7    12210.39    12386.99    249.24 o 
   7  10   7     7344.29     7556.51    196.03 o 
  -8  11   7     1418.81     1316.06    115.47 o 
  -7  11   7      515.34      632.02    166.73 o 
  -6  11   7      354.86      315.42     69.77 o 
  -5  11   7      342.92      348.87     54.22 o 
  -4  11   7       78.88      133.85     43.99 o 
  -3  11   7      103.51       92.19     40.49 o 
  -2  11   7     1171.19     1209.63     56.75 o 
  -1  11   7     2358.12     2191.22     76.95 o 
   0  11   7      497.02      671.29     45.47 o 
   1  11   7      225.10      281.37     37.62 o 
   2  11   7      774.54      931.12     61.65 o 
   3  11   7     1537.13     1428.90     86.15 o 
   4  11   7      804.63      836.20     68.96 o 
   5  11   7     1037.33     1077.36     80.25 o 
   6  11   7       32.49       50.44     60.49 o 
   7  11   7        6.54       40.65     50.43 o 
  -8  12   7     2479.75     2384.30    145.77 o 
  -7  12   7     5187.81     5252.97    182.16 o 
  -6  12   7    14292.16    13841.30    308.90 o 
  -5  12   7    19368.37    19385.10    346.67 o 
  -4  12   7    17902.22    17299.53    292.18 o 
  -3  12   7     9825.13     9597.85    186.90 o 
  -2  12   7    17568.70    17379.35    251.65 o 
  -1  12   7    22278.02    21764.90    336.08 o 
   0  12   7     3721.24     3649.69     98.27 o 
   1  12   7       77.53      148.74     48.23 o 
   2  12   7     2148.37     2200.85     95.10 o 
   3  12   7     8846.87     8968.90    221.74 o 
   4  12   7     5826.72     6083.12    294.82 o 
   5  12   7    14377.36    14664.02    323.15 o 
   6  12   7    12805.23    12689.84    309.83 o 
  -7  13   7      656.41      708.11    100.75 o 
  -6  13   7      118.28       57.76     71.60 o 
  -5  13   7        7.47       26.08     50.96 o 
  -4  13   7      161.05      158.97     51.70 o 
  -3  13   7     1481.86     1252.05    121.58 o 
  -2  13   7     6112.60     6012.62    141.74 o 
  -1  13   7      792.64      711.47     49.41 o 
   0  13   7     7372.74     7398.48    138.06 o 
   1  13   7     9952.97     9956.16    167.68 o 
   2  13   7     4653.47     4826.38    126.74 o 
   3  13   7     4022.13     4008.57    206.79 o 
   4  13   7      641.50      736.99     99.43 o 
   5  13   7      755.34      948.95     99.73 o 
   6  13   7      232.82      214.28     84.85 o 
  -7  14   7     1325.21     1325.67    119.82 o 
  -6  14   7     3840.22     3704.71    156.43 o 
  -5  14   7     5743.70     5179.09    240.96 o 
  -4  14   7     5017.87     4895.62    137.45 o 
  -3  14   7     5369.12     5431.04    161.43 o 
  -2  14   7     3477.50     3296.49    106.45 o 
  -1  14   7     4350.15     4326.66    104.80 o 
   0  14   7     1905.76     1856.28     75.65 o 
   1  14   7      143.15      178.13     47.31 o 
   2  14   7      855.94      803.91     82.07 o 
   3  14   7     1107.67     1267.74    100.63 o 
   4  14   7     2761.10     2656.02    187.84 o 
   5  14   7     2954.95     3006.90    185.18 o 
   6  14   7     4350.20     4225.84    294.81 o 
  -6  15   7      744.16      623.02     95.89 o 
  -5  15   7      202.46      269.06     77.69 o 
  -4  15   7      149.75      134.62     57.16 o 
  -3  15   7     2793.38     2637.24    117.92 o 
  -2  15   7     6036.87     5749.14    143.39 o 
  -1  15   7    15119.90    14973.95    233.88 o 
   0  15   7    17381.91    16904.70    260.85 o 
   1  15   7    18953.82    18121.56    358.08 o 
   2  15   7    14359.02    14382.08    573.20 o 
   3  15   7     7751.52     8263.42    277.44 o 
   4  15   7     4171.69     4063.77    340.69 o 
   5  15   7     1340.34     1453.70    212.57 o 
  -6  16   7      341.69      470.39     98.27 o 
  -5  16   7      793.83      950.57    105.43 o 
  -4  16   7      545.60      621.95     74.18 o 
  -3  16   7      269.71      271.96     62.21 o 
  -2  16   7     2067.52     1739.38     91.13 o 
  -1  16   7      364.78      371.43     52.72 o 
   0  16   7       64.73       80.17     51.66 o 
   1  16   7       16.62       54.77     77.99 o 
   2  16   7       23.71        9.60     83.74 o 
   3  16   7     1173.46      938.19    124.31 o 
   4  16   7      330.69      356.87    109.44 o 
   5  16   7      222.06      148.95    108.44 o 
  -5  17   7       10.62      108.91     81.61 o 
  -4  17   7       26.23      -43.71     72.70 o 
  -3  17   7     1306.97     1354.38    106.49 o 
  -2  17   7     2687.17     2820.75    132.54 o 
  -1  17   7     5163.78     5003.27    289.99 o 
   0  17   7     8402.93     8363.63    184.54 o 
   1  17   7     7897.13     7892.21    318.56 o 
   2  17   7     9401.01     9148.37    299.64 o 
   3  17   7     5637.34     5814.94    469.13 o 
   4  17   7     2128.02     2049.81    172.81 o 
  -4  18   7    10573.18    11213.98    349.87 o 
  -3  18   7     6757.68     6726.00    204.36 o 
  -2  18   7     5607.07     5594.02    348.14 o 
  -1  18   7     2207.76     2296.11    127.15 o 
   0  18   7      703.25      693.86    123.57 o 
   1  18   7       94.67      -25.35    123.99 o 
   2  18   7      954.81      970.11    176.65 o 
   3  18   7     1261.12     1411.59    151.46 o 
  -3  19   7        5.83     -104.92     69.95 o 
  -2  19   7      481.43      444.02     87.22 o 
  -1  19   7      176.01       97.81    112.92 o 
   0  19   7        7.51        7.92     37.30 o 
   1  19   7       46.03      179.52    106.39 o 
   2  19   7      321.21      287.08    115.07 o 
  -8   0   8     2772.79     2673.98    148.91 o 
  -7   0   8     5117.73     5284.09    190.21 o 
  -6   0   8    10597.48    10849.21    222.72 o 
  -5   0   8    28172.64    28175.60    581.98 o 
  -4   0   8    38364.96    36854.93    730.06 o 
  -3   0   8    48197.35    46935.95    735.04 o 
  -2   0   8    55460.15    54598.15    844.23 o 
  -1   0   8    29374.12    29005.19    464.97 o 
   0   0   8     1671.37     1450.92     84.89 o 
   1   0   8     6289.15     5823.20    141.18 o 
   2   0   8     1488.72     1511.08    112.22 o 
   3   0   8     2486.39     2335.56     74.10 o 
   4   0   8     4350.93     4334.73    110.78 o 
   5   0   8     8360.66     8111.97    231.01 o 
   6   0   8    18903.93    18489.24    436.25 o 
   7   0   8    25093.56    25163.75    872.78 o 
   8   0   8    16498.19    16377.13    675.32 o 
  -9   1   8     2693.86     2829.43    164.49 o 
  -8   1   8     2450.83     2437.39    104.76 o 
  -7   1   8     3043.84     3038.85    113.79 o 
  -6   1   8      777.27      815.77     52.77 o 
  -5   1   8       98.53      150.65     31.42 o 
  -4   1   8     2901.16     2869.01     71.04 o 
  -3   1   8     1296.07     1477.40     59.19 o 
  -2   1   8     3146.98     3131.69     69.31 o 
  -1   1   8     1778.90     1751.07     43.20 o 
   0   1   8     7101.89     7103.17    106.24 o 
   1   1   8    13886.08    13762.84    186.19 o 
   2   1   8     4218.50     4160.90     75.83 o 
   3   1   8    10081.78    10200.22    147.73 o 
   4   1   8     4191.65     4364.68     91.14 o 
   5   1   8      951.40      959.92     78.91 o 
   6   1   8      355.16      373.81     51.34 o 
   7   1   8       55.97      -92.49     78.36 o 
   8   1   8       68.20       23.63     98.81 o 
  -9   2   8        0.48      -52.04     64.23 o 
  -8   2   8     3506.67     3254.84    130.25 o 
  -7   2   8     5453.45     5501.23    122.15 o 
  -6   2   8     8519.92     8930.46    135.97 o 
  -5   2   8    13731.58    13656.44    180.92 o 
  -4   2   8     8951.56     8545.27    133.14 o 
  -3   2   8    21534.95    20647.70    426.80 o 
  -2   2   8    17487.94    17268.41    206.51 o 
  -1   2   8    21238.20    20790.86    243.14 o 
   0   2   8    11258.01    11175.74    142.78 o 
   1   2   8     2655.48     3258.82     58.96 o 
   2   2   8       19.01       64.57     21.21 o 
   3   2   8     1159.55     1095.30     37.76 o 
   4   2   8     4893.08     4920.00    108.27 o 
   5   2   8     4440.44     4124.31    109.84 o 
   6   2   8     5320.21     5313.16    190.38 o 
   7   2   8     7735.78     7523.70    379.00 o 
   8   2   8     9912.05     9760.71    344.81 o 
  -9   3   8    13900.60    13624.37    328.06 o 
  -8   3   8    16099.16    15937.87    284.91 o 
  -7   3   8    13496.95    13499.07    215.49 o 
  -6   3   8     4813.27     4612.62    102.42 o 
  -5   3   8     3713.03     3905.11    123.85 o 
  -4   3   8     3892.87     4104.81     74.25 o 
  -3   3   8     3641.54     3743.87    119.75 o 
  -2   3   8     5621.02     5428.20     82.64 o 
  -1   3   8    19270.88    18772.14    222.83 o 
   0   3   8    63787.64    62275.23   1118.23 o 
   1   3   8    31499.16    30833.98    350.39 o 
   2   3   8    35287.26    35503.64    401.30 o 
   3   3   8    36025.49    36223.75    449.98 o 
   4   3   8    17647.14    17150.85    243.69 o 
   5   3   8     3715.09     3698.16    130.98 o 
   6   3   8     4026.42     3911.24    169.83 o 
   7   3   8      400.54      397.29     77.07 o 
   8   3   8     1016.41      919.54    142.66 o 
  -9   4   8        2.22        0.87     69.33 o 
  -8   4   8       28.37       73.15     51.94 o 
  -7   4   8        3.09       23.31     55.24 o 
  -6   4   8      169.81      170.18     37.71 o 
  -5   4   8     1366.48     1461.96     49.04 o 
  -4   4   8       28.16       82.80     21.91 o 
  -3   4   8       36.25       69.76     19.26 o 
  -2   4   8      669.42      718.43     30.28 o 
  -1   4   8      721.45      899.16     35.88 o 
   0   4   8       31.52       95.55     24.47 o 
   1   4   8      232.82      274.72     27.12 o 
   2   4   8       94.46       73.68     25.08 o 
   3   4   8        0.28       51.42     25.49 o 
   4   4   8     1630.58     1695.93     61.57 o 
   5   4   8       41.00       88.78     35.50 o 
   6   4   8        2.74       10.41     49.12 o 
   7   4   8       11.17       -8.59     63.79 o 
   8   4   8       51.01       94.98    107.08 o 
  -9   5   8     9369.69     9152.14    289.78 o 
  -8   5   8    10766.56    10931.04    223.34 o 
  -7   5   8    14633.24    14275.98    226.50 o 
  -6   5   8     7111.10     7499.17    156.18 o 
  -5   5   8     2690.22     2549.41     95.35 o 
  -4   5   8      121.22      113.06     21.72 o 
  -3   5   8      431.50      390.86     26.60 o 
  -2   5   8     9503.70     9790.72    143.22 o 
  -1   5   8    12108.40    11460.40    147.82 o 
   0   5   8    33869.69    33206.89    377.63 o 
   1   5   8    45733.45    47033.36    522.80 o 
   2   5   8    26344.88    26690.20    310.78 o 
   3   5   8    34103.07    33584.23    431.03 o 
   4   5   8    10672.12    10461.96    187.94 o 
   5   5   8     4624.41     4404.03    120.45 o 
   6   5   8     5133.19     4924.74    163.23 o 
   7   5   8      392.12      117.27    127.80 o 
   8   5   8      402.61      348.59     89.85 o 
  -9   6   8       20.20       45.66     93.74 o 
  -8   6   8     1403.18     1448.04     89.63 o 
  -7   6   8     6668.61     6483.95    147.80 o 
  -6   6   8    14147.96    14148.21    218.66 o 
  -5   6   8    11013.96    11232.05    177.60 o 
  -4   6   8    13623.58    13326.08    174.82 o 
  -3   6   8    19740.40    19596.02    237.64 o 
  -2   6   8    20502.46    20707.83    271.00 o 
  -1   6   8    18112.16    17509.43    212.71 o 
   0   6   8    13907.62    13660.02    173.56 o 
   1   6   8     1792.92     1904.89     48.59 o 
   2   6   8      976.26      934.76     38.31 o 
   3   6   8     2753.07     2703.31     72.89 o 
   4   6   8     4068.55     3915.20     92.27 o 
   5   6   8    11192.13    10872.29    208.97 o 
   6   6   8     3544.05     3532.23    187.32 o 
   7   6   8     5206.11     4847.19    216.26 o 
   8   6   8     8879.74     8710.23    459.06 o 
  -9   7   8     1231.31     1533.53    118.31 o 
  -8   7   8      590.46      723.21     86.35 o 
  -7   7   8      577.33      615.97     65.63 o 
  -6   7   8      553.11      590.50     60.72 o 
  -5   7   8      217.76      156.05     48.10 o 
  -4   7   8      197.20      222.70     31.03 o 
  -3   7   8       15.42       18.67     20.67 o 
  -2   7   8      465.29      539.24     42.98 o 
  -1   7   8     1715.87     1766.59     50.30 o 
   0   7   8     3647.81     3657.99     68.34 o 
   1   7   8     5306.55     5586.40     90.27 o 
   2   7   8     2903.42     3125.06     63.93 o 
   3   7   8     2675.12     2789.40     77.20 o 
   4   7   8     1620.24     1639.79     65.30 o 
   5   7   8      354.29      293.66     89.62 o 
   6   7   8      121.27       95.04     54.82 o 
   7   7   8       17.95       47.63     72.29 o 
   8   7   8       63.67        4.83     79.88 o 
  -9   8   8      291.37      367.91    106.63 o 
  -8   8   8     2570.95     2477.87    134.67 o 
  -7   8   8     6215.28     6081.15    180.61 o 
  -6   8   8    11805.38    11927.92    222.70 o 
  -5   8   8    20804.84    21025.87    333.21 o 
  -4   8   8    33727.13    33125.18    482.80 o 
  -3   8   8    26500.28    26328.23    344.97 o 
  -2   8   8    43639.83    43835.59    608.56 o 
  -1   8   8    22007.43    22350.65    296.64 o 
   0   8   8     9296.94     9526.99    133.05 o 
   1   8   8     1795.07     1917.74     52.11 o 
   2   8   8      815.29      913.19     38.84 o 
   3   8   8      274.73      331.13     43.02 o 
   4   8   8     3155.47     3077.37    155.69 o 
   5   8   8     9576.82     9432.13    204.05 o 
   6   8   8    11394.34    11495.74    233.68 o 
   7   8   8    16459.41    16142.49    360.69 o 
  -8   9   8     2667.66     2628.73    141.57 o 
  -7   9   8     3899.78     3908.97    149.25 o 
  -6   9   8     1723.79     1899.98    104.09 o 
  -5   9   8     1331.21     1179.80     70.72 o 
  -4   9   8     1093.79     1155.49    101.54 o 
  -3   9   8       23.11       51.32     30.33 o 
  -2   9   8     3130.72     3169.24     86.31 o 
  -1   9   8     4223.18     4184.48     89.63 o 
   0   9   8     8194.32     8326.96    137.85 o 
   1   9   8     8031.69     8071.56    122.72 o 
   2   9   8     6742.97     6525.65    121.44 o 
   3   9   8    22584.39    21971.88    305.63 o 
   4   9   8     3245.63     3132.43    131.89 o 
   5   9   8      672.68      811.94     71.97 o 
   6   9   8     1405.56     1304.53    109.58 o 
   7   9   8       41.49       77.73     78.30 o 
  -8  10   8      522.35      576.12     91.73 o 
  -7  10   8     2441.32     2651.46    138.24 o 
  -6  10   8     5246.87     5395.62    140.81 o 
  -5  10   8    10096.83    10218.45    275.25 o 
  -4  10   8     2160.68     2216.24     87.44 o 
  -3  10   8     7105.02     6970.20    132.78 o 
  -2  10   8     9378.94     9491.90    155.45 o 
  -1  10   8     4140.99     4079.08     93.02 o 
   0  10   8     2263.26     2483.09     79.90 o 
   1  10   8       61.24       59.20     30.77 o 
   2  10   8      305.60      331.74     40.15 o 
   3  10   8      463.82      510.11     56.02 o 
   4  10   8     2273.16     2331.20     99.05 o 
   5  10   8     1742.88     1611.74     92.11 o 
   6  10   8     4888.04     5065.74    154.94 o 
   7  10   8     3377.09     3507.88    139.65 o 
  -8  11   8     8547.15     8998.38    251.65 o 
  -7  11   8     9557.93     9109.86    556.23 o 
  -6  11   8     5210.26     5117.82    170.55 o 
  -5  11   8     1954.64     1957.61     92.07 o 
  -4  11   8     3025.61     3116.16    103.01 o 
  -3  11   8     3388.88     3299.57    101.37 o 
  -2  11   8     7381.87     7225.94    202.40 o 
  -1  11   8     8759.93     8614.02    146.99 o 
   0  11   8    20532.95    20653.09    319.77 o 
   1  11   8    21379.10    21462.43    295.39 o 
   2  11   8    34949.66    34533.81    507.37 o 
   3  11   8    20738.91    19837.20    383.53 o 
   4  11   8    10544.40    10542.43    230.56 o 
   5  11   8     3555.48     3548.06    125.49 o 
   6  11   8     1138.07     1192.59     93.24 o 
   7  11   8      199.10      153.05     72.51 o 
  -7  12   8       30.93       10.95     73.54 o 
  -6  12   8       21.53       42.52     67.77 o 
  -5  12   8     1554.73     1517.00     86.54 o 
  -4  12   8      452.50      510.47     65.59 o 
  -3  12   8     2984.21     3001.95    117.83 o 
  -2  12   8     4336.46     4266.23     99.52 o 
  -1  12   8       22.70      -25.28     33.22 o 
   0  12   8      125.07      153.40     37.29 o 
   1  12   8       29.82        9.38     33.09 o 
   2  12   8        0.16       90.35     43.99 o 
   3  12   8      108.91      145.26     76.47 o 
   4  12   8       16.32      140.05     67.76 o 
   5  12   8       32.00       90.13     71.91 o 
   6  12   8      958.49      917.78    105.09 o 
  -7  13   8     3977.15     3848.23    166.91 o 
  -6  13   8     4203.22     4175.55    163.44 o 
  -5  13   8     2199.51     2270.07    104.92 o 
  -4  13   8      379.12      380.47     59.09 o 
  -3  13   8      816.85      850.76     79.34 o 
  -2  13   8     5823.17     5459.43    117.93 o 
  -1  13   8     3301.17     3224.45     98.19 o 
   0  13   8    11196.18    11316.70    184.88 o 
   1  13   8    14189.39    14641.21    224.18 o 
   2  13   8    10383.72    10148.65    198.71 o 
   3  13   8    14325.77    14421.13    311.01 o 
   4  13   8     4583.72     4819.95    229.31 o 
   5  13   8     1552.69     1716.82    123.07 o 
   6  13   8     1891.89     1793.35    132.32 o 
  -7  14   8     2379.89     2275.50    145.91 o 
  -6  14   8     3878.49     3792.04    177.66 o 
  -5  14   8     8853.78     9185.20    273.54 o 
  -4  14   8     8759.82     8773.56    190.20 o 
  -3  14   8     9412.29     9225.04    223.46 o 
  -2  14   8    10524.80    10271.76    177.87 o 
  -1  14   8    16495.21    16004.68    294.65 o 
   0  14   8     1845.74     1936.68     76.69 o 
   1  14   8      177.97      284.46     53.70 o 
   2  14   8      176.23      141.56     63.51 o 
   3  14   8      650.20      893.25     92.92 o 
   4  14   8     2177.39     2338.01    134.49 o 
   5  14   8     4799.34     4908.46    184.73 o 
  -6  15   8       20.73       30.76     77.10 o 
  -5  15   8       33.22      -80.49     67.39 o 
  -4  15   8       44.31       53.95     56.56 o 
  -3  15   8      150.66      243.08     57.47 o 
  -2  15   8       42.02       28.51     48.57 o 
  -1  15   8     1402.02     1453.95     80.34 o 
   0  15   8       24.58       27.29     43.31 o 
   1  15   8       81.26      104.62     50.90 o 
   2  15   8     1044.63     1071.95     94.67 o 
   3  15   8       99.97      132.82     72.88 o 
   4  15   8       10.68       55.29     90.25 o 
   5  15   8      388.26      571.98    123.23 o 
  -6  16   8     5302.51     5084.79    240.81 o 
  -5  16   8     8591.53     8756.43    321.66 o 
  -4  16   8    13138.84    13403.54    261.79 o 
  -3  16   8    11410.71    11013.01    239.72 o 
  -2  16   8     9352.46     9040.92    194.56 o 
  -1  16   8     6592.54     6322.36    213.76 o 
   0  16   8     6109.56     6105.15    135.45 o 
   1  16   8       44.59       31.99     52.22 o 
   2  16   8      271.04      297.68     99.04 o 
   3  16   8      147.21      207.66     97.37 o 
   4  16   8     1700.33     1806.62    180.08 o 
  -5  17   8      654.67      652.74    100.71 o 
  -4  17   8      125.49       12.90     62.36 o 
  -3  17   8       57.10       59.45     60.33 o 
  -2  17   8      164.51      243.62     73.02 o 
  -1  17   8     1883.95     2109.87    118.34 o 
   0  17   8     4711.18     5101.16    166.83 o 
   1  17   8     5520.39     5814.13    227.35 o 
   2  17   8     3619.32     3859.59    194.37 o 
   3  17   8     5785.66     6471.19    259.88 o 
   4  17   8     3095.04     3397.02    213.22 o 
  -4  18   8     3316.91     3377.98    285.23 o 
  -3  18   8     1414.15     1363.93    111.29 o 
  -2  18   8      968.45      867.00     92.87 o 
  -1  18   8     1788.34     1680.38    112.81 o 
   0  18   8      252.48      312.88     81.05 o 
   1  18   8      173.43      107.97     97.77 o 
   2  18   8      193.47      307.93    106.05 o 
   3  18   8       58.38       84.06    105.71 o 
  -2  19   8     1222.06     1257.96    109.93 o 
  -1  19   8     4924.45     5088.05    176.63 o 
   0  19   8     8675.94     9172.26    302.99 o 
   1  19   8     9385.50     9810.90    323.61 o 
  -9   1   9    10122.01     9951.02    417.36 o 
  -8   1   9    12076.56    12166.52    270.01 o 
  -7   1   9    20430.14    19876.93    319.80 o 
  -6   1   9    14719.69    14503.23    238.46 o 
  -5   1   9     8269.79     7987.00    164.13 o 
  -4   1   9     3755.31     3725.16     78.38 o 
  -3   1   9      657.11      698.35     32.11 o 
  -2   1   9     3819.08     3707.74     65.30 o 
  -1   1   9    21111.31    20443.19    474.65 o 
   0   1   9    39391.62    39181.28    475.42 o 
   1   1   9    31638.61    30781.67    385.35 o 
   2   1   9    16350.06    15982.47    216.91 o 
   3   1   9    35617.60    35609.14    441.60 o 
   4   1   9    29484.81    28560.09    430.09 o 
   5   1   9    19273.09    17744.28    294.35 o 
   6   1   9     6756.76     6549.17    172.25 o 
   7   1   9      583.38      837.36    247.97 o 
   8   1   9      153.65      190.28    111.53 o 
  -9   2   9      719.81      799.60     95.34 o 
  -8   2   9       31.92      -49.55     49.63 o 
  -7   2   9      878.91      907.87    108.67 o 
  -6   2   9     9526.88     9401.07    157.41 o 
  -5   2   9    14460.04    14701.28    212.87 o 
  -4   2   9    17242.77    16613.98    303.02 o 
  -3   2   9    23171.79    22175.38    374.70 o 
  -2   2   9    38549.18    37883.25    425.50 o 
  -1   2   9    29083.24    28732.71    329.65 o 
   0   2   9    18840.16    18886.54    226.70 o 
   1   2   9     2268.66     2161.06     49.08 o 
   2   2   9     1166.02     1167.89     39.37 o 
   3   2   9     1061.37     1131.25     56.05 o 
   4   2   9     2574.31     2572.94     79.12 o 
   5   2   9     2493.26     2517.30     90.79 o 
   6   2   9     5563.73     5210.60    163.64 o 
   7   2   9     8510.98     8019.24    221.19 o 
   8   2   9     7614.06     7376.88    303.42 o 
  -9   3   9     1241.61     1271.15    108.44 o 
  -8   3   9     1719.82     1599.76    110.74 o 
  -7   3   9     2288.25     2342.23     97.05 o 
  -6   3   9    18367.85    18335.47    266.34 o 
  -5   3   9      579.30      711.30     38.92 o 
  -4   3   9       41.83       59.19     26.72 o 
  -3   3   9      106.86      135.05     23.54 o 
  -2   3   9     1460.30     1530.68     42.30 o 
  -1   3   9     1294.92     1247.16     38.71 o 
   0   3   9     5963.55     6039.82    101.63 o 
   1   3   9      787.83      816.36     40.34 o 
   2   3   9     5138.98     5196.90     84.98 o 
   3   3   9     3407.76     3563.24     73.26 o 
   4   3   9     2704.38     2880.49     78.47 o 
   5   3   9     4759.74     4795.30    116.51 o 
   6   3   9      572.93      678.34    100.24 o 
   7   3   9      264.85      296.15     76.38 o 
   8   3   9        7.19      184.67    114.45 o 
  -9   4   9      880.42      744.18    107.65 o 
  -8   4   9       89.26       75.26     45.99 o 
  -7   4   9     4348.35     4114.09    106.28 o 
  -6   4   9    14344.73    14900.89    227.25 o 
  -5   4   9    17692.96    17725.98    226.10 o 
  -4   4   9    30447.34    30355.44    354.14 o 
  -3   4   9    54383.86    54877.82    747.19 o 
  -2   4   9    62891.14    62521.94    753.25 o 
  -1   4   9    47611.52    46977.35    575.19 o 
   0   4   9    29367.55    29324.28    371.70 o 
   1   4   9    19390.10    19548.87    236.18 o 
   2   4   9      714.03      732.10     33.25 o 
   3   4   9     3213.58     3236.74     79.39 o 
   4   4   9    10030.55     9914.07    163.68 o 
   5   4   9    11101.57    10641.59    177.80 o 
   6   4   9     7302.12     7016.70    238.78 o 
   7   4   9    11905.89    11190.62    275.78 o 
   8   4   9    11382.69    11340.02    547.69 o 
  -9   5   9     3698.03     4036.47    167.50 o 
  -8   5   9     2812.95     2768.15    113.86 o 
  -7   5   9     2037.99     2394.76    112.32 o 
  -6   5   9     5725.18     5757.39    119.76 o 
  -5   5   9     2661.67     2815.39     78.05 o 
  -4   5   9     3182.63     3316.09     73.80 o 
  -3   5   9       33.75       53.20     24.91 o 
  -2   5   9     2125.50     2267.33     57.17 o 
  -1   5   9     5138.92     5348.16     85.34 o 
   0   5   9     9654.59     9796.23    147.40 o 
   1   5   9     3338.68     3253.63     64.12 o 
   2   5   9     7366.32     7627.08    112.49 o 
   3   5   9     5674.90     5687.03    130.00 o 
   4   5   9     6471.69     6271.01    136.12 o 
   5   5   9     5539.14     5301.35    135.14 o 
   6   5   9     1838.59     1655.15    107.45 o 
   7   5   9      962.96     1033.28    114.12 o 
   8   5   9        2.57       20.27    107.79 o 
  -9   6   9      452.00      491.00    113.28 o 
  -8   6   9      111.75      124.07     58.49 o 
  -7   6   9      829.25      863.92     60.39 o 
  -6   6   9     2729.56     2817.02     97.17 o 
  -5   6   9     6541.14     6595.97    124.35 o 
  -4   6   9    12778.56    12801.74    171.33 o 
  -3   6   9    23076.32    22523.30    327.92 o 
  -2   6   9    15797.31    15205.99    350.47 o 
  -1   6   9    10255.00    10111.20    137.62 o 
   0   6   9     6196.93     6192.71     97.07 o 
   1   6   9     5541.00     5712.43     92.42 o 
   2   6   9       54.12       95.96     22.17 o 
   3   6   9      156.21      164.43     33.23 o 
   4   6   9     2100.22     2180.99     75.17 o 
   5   6   9     3166.46     3148.82    107.50 o 
   6   6   9     3177.89     3116.18    139.60 o 
   7   6   9     4550.55     4347.02    172.06 o 
  -9   7   9    12626.87    13165.33    322.08 o 
  -8   7   9    12129.41    12037.90    283.42 o 
  -7   7   9    16571.97    16631.23    457.44 o 
  -6   7   9    11787.28    11740.80    193.03 o 
  -5   7   9     9174.92     9453.32    241.60 o 
  -4   7   9     5942.35     5974.58     99.52 o 
  -3   7   9      479.10      537.77     31.83 o 
  -2   7   9     1228.84     1157.59     39.87 o 
  -1   7   9    10833.84    10655.61    143.71 o 
   0   7   9    18956.54    18664.68    232.27 o 
   1   7   9    20413.15    20889.54    264.13 o 
   2   7   9    23821.94    23869.08    287.18 o 
   3   7   9    24481.23    24347.30    331.40 o 
   4   7   9    14286.66    13972.95    216.44 o 
   5   7   9    10251.12    10193.35    241.55 o 
   6   7   9    10237.29     9984.92    254.63 o 
   7   7   9     1626.52     1613.84    122.39 o 
  -9   8   9       66.17       72.89     82.24 o 
  -8   8   9        0.81        1.43     66.95 o 
  -7   8   9        1.77       17.60     70.73 o 
  -6   8   9       54.33       31.26     44.69 o 
  -5   8   9      403.27      385.68     50.64 o 
  -4   8   9       75.39      129.22     40.48 o 
  -3   8   9       77.14       96.89     30.36 o 
  -2   8   9      335.73      403.26     36.14 o 
  -1   8   9     2101.26     2093.16     70.94 o 
   0   8   9      536.22      536.72     32.29 o 
   1   8   9      341.28      439.46     33.26 o 
   2   8   9      242.60      318.87     37.09 o 
   3   8   9      340.42      299.85     39.98 o 
   4   8   9       70.66      118.21     45.97 o 
   5   8   9      523.04      441.32     62.57 o 
   6   8   9       99.14      131.21     60.68 o 
   7   8   9       10.24       80.64     93.76 o 
  -8   9   9    11592.06    11135.01    277.20 o 
  -7   9   9    11040.46    10815.08    262.11 o 
  -6   9   9     6492.40     6454.13    232.80 o 
  -5   9   9     6073.68     5966.79    171.03 o 
  -4   9   9     3081.04     3237.62     99.89 o 
  -3   9   9        9.97       -7.40     29.81 o 
  -2   9   9      207.37      246.57     56.56 o 
  -1   9   9     3628.55     3522.69    117.38 o 
   0   9   9    14382.59    14434.88    210.58 o 
   1   9   9    27457.13    27974.90    332.56 o 
   2   9   9    22556.39    22907.27    315.15 o 
   3   9   9    13299.59    13224.49    206.70 o 
   4   9   9    11525.19    11734.19    225.08 o 
   5   9   9     5719.36     5650.79    149.57 o 
   6   9   9     4877.53     4844.68    222.95 o 
   7   9   9     2414.73     2414.37    272.39 o 
  -8  10   9       38.27       41.47     74.45 o 
  -7  10   9      750.66      757.32    147.37 o 
  -6  10   9     3252.51     3327.72    114.02 o 
  -5  10   9     7600.62     7328.38    168.48 o 
  -4  10   9    12125.01    11718.12    217.17 o 
  -3  10   9    19696.24    19275.39    305.29 o 
  -2  10   9    24124.30    23938.76    362.95 o 
  -1  10   9    19672.45    19660.28    273.89 o 
   0  10   9    10082.14    10296.02    165.37 o 
   1  10   9      511.08      581.11     43.68 o 
   2  10   9      523.84      563.32     55.12 o 
   3  10   9      427.53      358.85     45.62 o 
   4  10   9     1377.20     1456.81    165.14 o 
   5  10   9     2103.25     2068.03    102.89 o 
   6  10   9     6921.50     6956.95    306.02 o 
   7  10   9     7009.25     7204.39    229.83 o 
  -8  11   9      551.80      557.49     96.46 o 
  -7  11   9      962.82     1015.52    130.79 o 
  -6  11   9     1243.12     1216.79     82.90 o 
  -5  11   9      950.94     1009.50     73.19 o 
  -4  11   9       86.69      124.26     46.52 o 
  -3  11   9     1298.81     1213.32     68.14 o 
  -2  11   9      688.67      600.80     67.72 o 
  -1  11   9       23.22       42.21     33.13 o 
   0  11   9      915.50     1020.31     55.12 o 
   1  11   9     3782.51     3647.20    130.48 o 
   2  11   9     2556.98     2576.92     94.28 o 
   3  11   9      952.42      853.60    100.45 o 
   4  11   9      676.22      717.07    172.78 o 
   5  11   9      831.35      718.23     89.89 o 
   6  11   9      106.96      200.68     69.05 o 
  -7  12   9      750.09      686.46    122.19 o 
  -6  12   9     5908.54     5707.34    184.63 o 
  -5  12   9    11609.08    12076.34    234.62 o 
  -4  12   9    14077.72    13533.56    248.23 o 
  -3  12   9    27537.76    26567.73    479.76 o 
  -2  12   9    32184.05    31189.13    413.52 o 
  -1  12   9    21456.68    20470.24    289.39 o 
   0  12   9    11592.87    11498.25    185.29 o 
   1  12   9     3911.96     3946.59     95.47 o 
   2  12   9     1461.08     1412.50     77.95 o 
   3  12   9     1030.29      963.02    139.82 o 
   4  12   9     2335.33     2288.81    128.78 o 
   5  12   9     6025.70     6056.81    260.40 o 
   6  12   9     6867.81     6580.06    229.41 o 
  -7  13   9     3816.09     3820.45    274.75 o 
  -6  13   9     3171.67     3332.79    151.71 o 
  -5  13   9     1855.16     1971.36    131.56 o 
  -4  13   9     2030.95     2107.44     99.03 o 
  -3  13   9      302.88      283.59     53.40 o 
  -2  13   9      591.12      599.66     51.87 o 
  -1  13   9     1194.34     1176.85     63.32 o 
   0  13   9     4932.38     4936.74    112.11 o 
   1  13   9     4034.35     4049.48    117.44 o 
   2  13   9     2164.28     2176.51    100.73 o 
   3  13   9     4796.95     4750.29    281.76 o 
   4  13   9     4774.04     4586.79    169.31 o 
   5  13   9     4494.42     4431.29    179.54 o 
   6  13   9     1589.10     1721.50    134.06 o 
  -7  14   9      396.53      365.22     92.22 o 
  -6  14   9     1198.71     1283.23    112.64 o 
  -5  14   9     3663.36     3523.03    138.89 o 
  -4  14   9     4041.58     3944.23    126.86 o 
  -3  14   9     4496.70     4446.56    130.98 o 
  -2  14   9     5156.21     5180.23    119.93 o 
  -1  14   9     4644.90     4647.93    111.70 o 
   0  14   9     3678.95     3886.20    156.77 o 
   1  14   9      488.47      460.11     60.30 o 
   2  14   9        9.32      -15.34     59.01 o 
   3  14   9        1.82       -3.89     65.50 o 
   4  14   9      794.39      789.34     98.19 o 
   5  14   9     1052.95      997.38    138.50 o 
  -6  15   9     6673.43     6638.64    215.19 o 
  -5  15   9     4421.01     4468.72    172.59 o 
  -4  15   9     1695.48     1743.91     98.00 o 
  -3  15   9      174.04      186.40     58.56 o 
  -2  15   9     1884.61     1788.23    137.87 o 
  -1  15   9     6634.47     6326.91    190.93 o 
   0  15   9     6269.62     6473.79    154.29 o 
   1  15   9     8322.33     8174.85    295.76 o 
   2  15   9    10768.45    11227.67    543.85 o 
   3  15   9    12713.09    12880.96    300.00 o 
   4  15   9     9298.51     9315.82    288.20 o 
   5  15   9     9233.67     9230.73    316.21 o 
  -5  16   9      185.58      224.08     85.20 o 
  -4  16   9      318.70      281.84     68.11 o 
  -3  16   9      512.52      360.27     65.89 o 
  -2  16   9     1386.94     1353.97     86.28 o 
  -1  16   9      340.34      252.48     74.88 o 
   0  16   9      626.60      761.53     85.04 o 
   1  16   9     1063.78     1173.38     82.81 o 
   2  16   9      236.70      291.08     77.34 o 
   3  16   9      142.43      200.12     96.30 o 
   4  16   9        8.38       -0.09     97.56 o 
  -5  17   9     1649.66     1603.34    155.34 o 
  -4  17   9     1495.06     1548.77    100.44 o 
  -3  17   9      188.47      204.31     65.74 o 
  -2  17   9      932.68      861.35     79.65 o 
  -1  17   9     2791.10     2690.54    159.54 o 
   0  17   9     4820.53     4928.95    204.53 o 
   1  17   9     5014.22     5383.40    219.95 o 
   2  17   9     7154.31     7466.48    275.79 o 
   3  17   9     6100.83     5429.17    519.54 o 
  -4  18   9     7983.44     8120.51    286.54 o 
  -3  18   9     8472.41     8825.15    263.67 o 
  -2  18   9     8261.66     8444.96    226.72 o 
  -1  18   9     6978.45     6652.38    451.36 o 
   0  18   9     5157.05     5342.22    178.05 o 
   1  18   9     2495.84     2913.24    187.71 o 
   2  18   9       27.96      114.67    128.37 o 
  -2  19   9      176.29      127.50     78.50 o 
  -1  19   9       87.93      162.89     98.16 o 
   0  19   9       11.07      -66.12     93.96 o 
   1  19   9       64.30        8.17    102.78 o 
  -9   0  10     3306.33     3520.73    191.69 o 
  -8   0  10     1304.20     1395.43    239.33 o 
  -7   0  10       30.50       12.49     61.27 o 
  -6   0  10     3105.26     3077.22    106.41 o 
  -5   0  10    16392.85    15949.39    364.21 o 
  -4   0  10    29428.75    29165.86    500.66 o 
  -3   0  10    53417.21    52370.38    822.06 o 
  -2   0  10    68723.23    66699.23   1032.29 o 
  -1   0  10    24658.94    22810.19    400.90 o 
   0   0  10    18595.51    17785.72    329.36 o 
   1   0  10    54773.86    55844.88    872.20 o 
   2   0  10     6649.79     6759.42    168.80 o 
   3   0  10     3908.13     3975.44    154.37 o 
   4   0  10      891.97      903.86     85.09 o 
   5   0  10     3286.62     3201.50    145.49 o 
   6   0  10     7402.85     7163.46    233.33 o 
   7   0  10    10054.97     9535.95    463.72 o 
   8   0  10    11727.31    11960.46    568.66 o 
  -9   1  10     1436.66     1414.21    162.45 o 
  -8   1  10     3822.01     3731.75    139.77 o 
  -7   1  10     3879.84     3774.12    119.79 o 
  -6   1  10     3682.61     3872.83     86.12 o 
  -5   1  10     4140.20     4141.76     90.84 o 
  -4   1  10     2248.60     2197.47     55.90 o 
  -3   1  10     3640.86     3748.99     70.38 o 
  -2   1  10      107.26      159.64     21.64 o 
  -1   1  10       42.74       66.32     19.12 o 
   0   1  10     1249.16     1254.43     41.90 o 
   1   1  10    13558.07    14042.75    214.50 o 
   2   1  10     5176.57     5173.03     94.13 o 
   3   1  10     5184.81     5157.23     94.08 o 
   4   1  10     3028.76     2968.52     79.27 o 
   5   1  10     3599.50     3344.26    103.87 o 
   6   1  10     1049.64     1046.15     73.50 o 
   7   1  10       47.27      169.44    111.41 o 
   8   1  10     1643.41     1563.43    170.94 o 
  -9   2  10     2701.92     2801.76    178.38 o 
  -8   2  10       98.04      108.02     54.89 o 
  -7   2  10      545.63      572.81     54.87 o 
  -6   2  10      278.85      308.96     44.13 o 
  -5   2  10     3109.33     3095.50     95.51 o 
  -4   2  10    15357.03    15032.12    235.20 o 
  -3   2  10    28311.74    27553.22    377.97 o 
  -2   2  10    25025.03    24417.00    311.38 o 
  -1   2  10     8891.75     8269.56    117.37 o 
   0   2  10    17324.37    16784.35    208.59 o 
   1   2  10    18064.55    18534.09    248.91 o 
   2   2  10    12931.57    12923.06    169.35 o 
   3   2  10     1285.98     1310.45     45.28 o 
   4   2  10      192.80      256.59     40.25 o 
   5   2  10     1034.68     1073.87     68.94 o 
   6   2  10     4349.25     4013.20    148.34 o 
   7   2  10     3804.47     3852.45    158.01 o 
   8   2  10     5751.34     6007.03    279.86 o 
  -9   3  10     8897.18     8961.08    244.62 o 
  -8   3  10     8232.05     8550.24    196.70 o 
  -7   3  10    19197.21    19634.26    327.70 o 
  -6   3  10    36230.76    35322.94    522.19 o 
  -5   3  10    19759.78    19527.89    246.93 o 
  -4   3  10    17737.55    17665.71    245.22 o 
  -3   3  10     9944.37     9855.65    136.90 o 
  -2   3  10      875.75      921.59     36.96 o 
  -1   3  10     1689.47     1627.21     59.48 o 
   0   3  10    13930.67    13879.13    178.41 o 
   1   3  10    23129.24    23552.62    280.39 o 
   2   3  10    21723.28    21776.07    264.59 o 
   3   3  10    20151.46    20223.53    314.28 o 
   4   3  10    38662.45    37705.92    487.45 o 
   5   3  10    20605.29    19603.38    391.00 o 
   6   3  10     8449.15     7904.27    369.95 o 
   7   3  10     3629.37     3603.11    263.08 o 
   8   3  10      567.79      556.12    161.13 o 
  -9   4  10        1.30      -22.39     72.95 o 
  -8   4  10        3.40        9.38     49.97 o 
  -7   4  10       22.70       28.50     40.74 o 
  -6   4  10      144.58      168.22     39.85 o 
  -5   4  10     1205.09     1290.24     50.39 o 
  -4   4  10       83.75      101.57     27.75 o 
  -3   4  10     1404.49     1683.51     49.32 o 
  -2   4  10      924.02      842.61     53.12 o 
  -1   4  10     7094.13     7662.24    112.59 o 
   0   4  10      220.28      238.02     25.02 o 
   1   4  10        6.69       13.66     20.10 o 
   2   4  10       11.02       53.39     23.30 o 
   3   4  10      167.84      179.10     34.29 o 
   4   4  10     1058.92     1179.01     59.27 o 
   5   4  10     1065.07     1185.24     63.45 o 
   6   4  10       85.34      156.51     64.83 o 
   7   4  10      116.18      162.21     68.81 o 
   8   4  10      163.94      102.96    176.67 o 
  -9   5  10     5835.97     6171.40    256.22 o 
  -8   5  10     5910.05     6711.71    168.83 o 
  -7   5  10    19295.09    18994.29    284.98 o 
  -6   5  10    21982.55    22079.79    313.14 o 
  -5   5  10    14362.36    14569.49    195.30 o 
  -4   5  10    12475.23    12444.54    184.16 o 
  -3   5  10     6326.58     6522.22    103.02 o 
  -2   5  10      324.58      322.07     26.66 o 
  -1   5  10     5005.62     5194.04     86.83 o 
   0   5  10    15408.39    15778.89    220.39 o 
   1   5  10    18770.32    18437.82    229.08 o 
   2   5  10    17424.33    17278.71    217.99 o 
   3   5  10    18455.35    19013.24    269.46 o 
   4   5  10    27194.91    27188.47    413.70 o 
   5   5  10    26364.38    25961.63    522.11 o 
   6   5  10     7305.44     6702.62    331.72 o 
   7   5  10     3171.85     3304.12    158.28 o 
  -9   6  10     1930.50     1977.95    166.32 o 
  -8   6  10      181.22      139.99     68.70 o 
  -7   6  10      163.39      217.71     46.82 o 
  -6   6  10     1044.29     1037.13     60.02 o 
  -5   6  10     3656.16     3795.83     92.30 o 
  -4   6  10     9637.16     9645.92    140.16 o 
  -3   6  10    17609.73    17833.68    272.80 o 
  -2   6  10    25846.53    25638.44    304.61 o 
  -1   6  10    27116.51    26911.53    317.49 o 
   0   6  10    22520.59    22638.04    274.01 o 
   1   6  10    10913.16    10827.69    173.27 o 
   2   6  10     2339.12     2313.58     57.45 o 
   3   6  10      562.55      565.07     45.08 o 
   4   6  10     1271.57     1287.04     62.47 o 
   5   6  10     1162.32     1126.20     77.10 o 
   6   6  10     3750.10     3772.39    216.40 o 
   7   6  10     5323.19     5144.25    188.57 o 
  -9   7  10     1015.95      987.44    105.03 o 
  -8   7  10     1363.31     1190.45    172.05 o 
  -7   7  10     1063.31     1104.73     78.67 o 
  -6   7  10     1175.69     1252.36    113.70 o 
  -5   7  10      830.95      791.65     69.93 o 
  -4   7  10      193.89      225.95     30.25 o 
  -3   7  10     1441.13     1424.24     52.40 o 
  -2   7  10      665.98      706.19     34.44 o 
  -1   7  10      272.01      377.21     28.15 o 
   0   7  10     1767.24     1718.97     55.09 o 
   1   7  10     4532.49     4720.24     85.38 o 
   2   7  10     2386.93     2411.86     73.85 o 
   3   7  10     2486.37     2736.70    110.03 o 
   4   7  10     1627.68     1562.92     68.42 o 
   5   7  10     1330.07     1512.83    101.98 o 
   6   7  10      629.96      748.30     93.59 o 
   7   7  10      181.75      167.18     81.61 o 
  -8   8  10      640.97      628.75     90.54 o 
  -7   8  10       14.06       24.65     52.41 o 
  -6   8  10     2200.20     2210.85     96.32 o 
  -5   8  10    10302.46    10112.55    196.37 o 
  -4   8  10    22576.02    22261.79    305.74 o 
  -3   8  10    21378.79    20284.31    392.59 o 
  -2   8  10    43093.73    42131.90    591.61 o 
  -1   8  10    28171.62    27996.79    409.92 o 
   0   8  10    15027.65    15046.33    196.03 o 
   1   8  10    18220.88    18876.93    238.09 o 
   2   8  10     5896.09     5846.21    116.46 o 
   3   8  10      861.71      804.76     52.95 o 
   4   8  10      173.14      228.99     53.01 o 
   5   8  10     2277.30     2237.26    119.35 o 
   6   8  10     5767.40     5295.30    174.63 o 
   7   8  10     8641.84     8689.34    253.47 o 
  -8   9  10     2533.38     2604.36    165.87 o 
  -7   9  10     3351.31     3339.13    141.92 o 
  -6   9  10     3534.89     3612.18    136.37 o 
  -5   9  10     3145.67     3244.14    107.02 o 
  -4   9  10     1079.14     1079.73     67.88 o 
  -3   9  10     1975.63     1782.04    126.61 o 
  -2   9  10       60.21       74.15     32.74 o 
  -1   9  10      873.27      825.76     57.69 o 
   0   9  10     1943.23     1810.35     86.17 o 
   1   9  10     8523.56     8383.58    180.63 o 
   2   9  10     6629.86     6592.56    218.04 o 
   3   9  10     7240.07     7232.97    139.26 o 
   4   9  10     1617.10     1572.60     85.83 o 
   5   9  10     3213.87     3269.74    179.69 o 
   6   9  10     3242.93     3201.83    148.84 o 
   7   9  10      655.96      760.04    105.27 o 
  -8  10  10       37.79       57.75     77.01 o 
  -7  10  10        7.47       90.95     68.02 o 
  -6  10  10      190.70      195.44     55.85 o 
  -5  10  10     1858.47     1639.09     87.09 o 
  -4  10  10     3739.54     3712.00    110.88 o 
  -3  10  10    12316.86    12291.78    318.28 o 
  -2  10  10     9736.93     9691.15    162.41 o 
  -1  10  10     9112.91     8992.64    152.50 o 
   0  10  10     5566.12     5623.21    112.31 o 
   1  10  10    10883.21    11160.62    261.93 o 
   2  10  10     3967.13     3881.58    134.16 o 
   3  10  10       12.87       35.85     43.86 o 
   4  10  10       19.94       78.04     52.37 o 
   5  10  10      161.43      220.03     62.84 o 
   6  10  10     1868.19     2016.17    112.87 o 
  -8  11  10    10126.90    10685.87    282.80 o 
  -7  11  10    12233.80    12062.58    364.23 o 
  -6  11  10    13525.04    13874.67    263.84 o 
  -5  11  10     7422.76     7590.46    197.27 o 
  -4  11  10    10519.47    10155.69    202.20 o 
  -3  11  10     7029.00     6883.77    172.99 o 
  -2  11  10       57.97       78.93     35.57 o 
  -1  11  10      716.51      730.27     57.13 o 
   0  11  10     5527.93     5464.47    112.94 o 
   1  11  10    21695.64    21532.81    361.41 o 
   2  11  10    18703.29    19086.32    315.11 o 
   3  11  10    10052.93     9873.47    276.91 o 
   4  11  10    19338.15    19727.68    397.52 o 
   5  11  10    12098.28    12092.27    289.40 o 
   6  11  10     7359.83     7913.08    234.86 o 
  -7  12  10        8.38      -27.65     73.52 o 
  -6  12  10       21.85       43.68     57.87 o 
  -5  12  10      779.57      703.68     72.05 o 
  -4  12  10      379.17      452.41     72.76 o 
  -3  12  10      261.70      225.95     50.73 o 
  -2  12  10      954.37      904.20     63.31 o 
  -1  12  10       54.74       55.20     41.04 o 
   0  12  10      101.90      117.18     39.32 o 
   1  12  10      418.04      463.06     55.94 o 
   2  12  10      118.20      215.45     51.71 o 
   3  12  10        8.18       88.23     63.56 o 
   4  12  10      364.11      419.07     82.26 o 
   5  12  10       23.84       61.68     76.50 o 
   6  12  10      806.20     1026.39    113.67 o 
  -7  13  10     6820.82     6774.42    217.92 o 
  -6  13  10     9101.33     8938.44    244.45 o 
  -5  13  10    10224.32    10133.90    215.74 o 
  -4  13  10     5740.87     5715.11    150.30 o 
  -3  13  10     2968.16     2796.49    105.01 o 
  -2  13  10       10.22      -12.33     33.02 o 
  -1  13  10     1068.97     1028.63     67.99 o 
   0  13  10     4137.53     4123.26    115.97 o 
   1  13  10     5732.75     6001.48    146.75 o 
   2  13  10     6594.45     6572.36    243.52 o 
   3  13  10    10756.19    10712.20    260.27 o 
   4  13  10     8850.60     8814.15    239.42 o 
   5  13  10     7681.92     7682.81    232.86 o 
  -6  14  10      390.50      389.69     88.44 o 
  -5  14  10     3489.42     3510.30    127.93 o 
  -4  14  10     6103.31     6250.87    161.13 o 
  -3  14  10    12094.43    11516.10    226.22 o 
  -2  14  10    12609.36    12194.22    337.76 o 
  -1  14  10    11344.38    11342.84    267.58 o 
   0  14  10     4902.85     5169.66    121.44 o 
   1  14  10    10334.93    10269.81    207.38 o 
   2  14  10     3064.23     3125.26    226.65 o 
   3  14  10      908.74      890.26     94.96 o 
   4  14  10        1.54       18.66     72.71 o 
   5  14  10     1608.66     1552.68    127.65 o 
  -6  15  10      141.79       93.78    115.74 o 
  -5  15  10      285.75      212.59     71.27 o 
  -4  15  10      103.09       67.10     59.67 o 
  -3  15  10      143.15       59.44     56.39 o 
  -2  15  10        1.37       -4.41     51.05 o 
  -1  15  10      147.16       63.33     50.82 o 
   0  15  10      126.95       96.01     52.65 o 
   1  15  10      455.00      482.74     65.36 o 
   2  15  10     1296.75     1336.33    109.26 o 
   3  15  10      549.02      660.52     92.50 o 
   4  15  10      156.36      147.60     82.89 o 
  -5  16  10     3285.48     3200.01    161.72 o 
  -4  16  10     7776.86     7699.86    316.39 o 
  -3  16  10    11258.38    10710.98    223.80 o 
  -2  16  10    16008.36    15477.83    282.39 o 
  -1  16  10     7316.25     7650.92    267.37 o 
   0  16  10    11590.98    11752.20    234.46 o 
   1  16  10     5736.12     6030.03    232.00 o 
   2  16  10     2806.42     2882.07    171.72 o 
   3  16  10     1277.66     1166.54    134.90 o 
   4  16  10       69.98       77.94    103.49 o 
  -4  17  10     3028.10     3149.11    158.22 o 
  -3  17  10      701.05      661.42     78.20 o 
  -2  17  10       23.14      -31.25     57.22 o 
  -1  17  10      280.06      158.55    101.75 o 
   0  17  10     1026.04      932.00     93.46 o 
   1  17  10     3099.82     3056.14    206.31 o 
   2  17  10     2819.96     2777.70    181.72 o 
   3  17  10     1497.45     1400.79    161.28 o 
  -3  18  10     2361.16     2220.21    134.14 o 
  -2  18  10     2166.26     2276.25    130.33 o 
   0  18  10     2524.37     2404.38    168.52 o 
   1  18  10     1374.09     1509.02    146.54 o 
   2  18  10      871.54     1055.01    140.29 o 
  -9   1  11     4639.24     4527.79    147.54 o 
  -8   1  11     9571.60     9667.37    209.38 o 
  -7   1  11    18828.18    18857.97    282.49 o 
  -6   1  11    18073.50    17803.78    236.37 o 
  -5   1  11    24019.51    23817.01    322.64 o 
  -4   1  11    14732.67    14207.46    187.59 o 
  -3   1  11     5740.26     5408.56     90.66 o 
  -2   1  11     3619.59     3537.55     68.48 o 
  -1   1  11     1926.67     1973.01     50.88 o 
   0   1  11     1167.43     1053.69    104.49 o 
   1   1  11     9738.43     9698.95    145.72 o 
   2   1  11     7420.95     7413.86    175.14 o 
   3   1  11    22922.42    22645.77    299.46 o 
   4   1  11    24621.42    23993.46    560.80 o 
   5   1  11    16170.47    15694.28    276.23 o 
   6   1  11    13318.00    12529.75    241.13 o 
   7   1  11     9302.94     9172.71    324.26 o 
  -9   2  11     4425.30     4432.48    202.71 o 
  -8   2  11     1429.75     1436.68     89.24 o 
  -7   2  11      998.04      904.37    110.29 o 
  -6   2  11      486.75      439.56     42.67 o 
  -5   2  11     2080.36     2178.38     67.04 o 
  -4   2  11    10198.77    10000.38    155.22 o 
  -3   2  11    14260.99    13864.18    195.79 o 
  -2   2  11    33518.27    32937.73    411.96 o 
  -1   2  11    12619.64    12110.44    173.37 o 
   0   2  11    16162.27    15941.88    221.66 o 
   1   2  11    13058.02    12967.79    188.07 o 
   2   2  11     7968.90     7813.67    117.60 o 
   3   2  11     3760.47     3728.34     88.69 o 
   4   2  11      759.43      772.23     50.67 o 
   5   2  11      309.17      317.87     67.32 o 
   6   2  11     1781.64     1640.59    121.67 o 
   7   2  11     3464.88     3436.97    179.19 o 
  -9   3  11      708.27     1004.46    130.15 o 
  -8   3  11     1804.80     1834.45    134.38 o 
  -7   3  11     2213.72     2277.82     86.90 o 
  -6   3  11     3782.45     3865.60     98.73 o 
  -5   3  11     1075.48     1114.02     53.20 o 
  -4   3  11     1267.23     1259.63     82.10 o 
  -3   3  11     2833.76     2935.81     64.77 o 
  -2   3  11      588.14      580.44     32.82 o 
  -1   3  11     1531.67     1622.43     63.77 o 
   0   3  11      700.97      746.92     36.73 o 
   1   3  11      313.18      393.92     30.82 o 
   2   3  11      616.03      656.97     37.64 o 
   3   3  11     1535.23     1549.93     70.93 o 
   4   3  11     4703.83     4715.91    112.23 o 
   5   3  11     1452.41     1452.56     80.20 o 
   6   3  11     3242.32     3203.04    165.73 o 
   7   3  11      990.16      848.81    112.72 o 
  -9   4  11     5749.20     6039.22    217.50 o 
  -8   4  11      265.41      360.58     62.89 o 
  -7   4  11      186.03      257.67     54.21 o 
  -6   4  11      614.69      577.24     57.18 o 
  -5   4  11     3123.34     3262.28     76.08 o 
  -4   4  11    11430.20    11589.61    178.17 o 
  -3   4  11    27857.85    27616.43    331.91 o 
  -2   4  11    42520.91    42205.95    526.90 o 
  -1   4  11    35110.81    34419.14    397.61 o 
   0   4  11    35051.81    34802.46    402.73 o 
   1   4  11    36972.39    36618.18    422.15 o 
   2   4  11     5237.14     5249.14     95.92 o 
   3   4  11     3772.73     3832.32     92.47 o 
   4   4  11     4538.13     4284.44    101.99 o 
   5   4  11      715.53      768.76    110.20 o 
   6   4  11     1839.54     1584.68    111.41 o 
   7   4  11     2368.41     2450.80    170.97 o 
  -9   5  11     1284.16     1507.69    180.37 o 
  -8   5  11     1302.15     1440.20    213.85 o 
  -7   5  11     3437.38     3558.59    102.64 o 
  -6   5  11     6804.15     6631.93    232.44 o 
  -5   5  11     1940.93     1866.14     82.94 o 
  -4   5  11     8240.21     8220.62    138.93 o 
  -3   5  11      502.18      495.82     33.87 o 
  -2   5  11      162.73      208.90     26.41 o 
  -1   5  11     1016.47     1090.92     43.14 o 
   0   5  11      883.95      915.50     44.63 o 
   1   5  11      462.08      423.85     32.05 o 
   2   5  11     1775.54     1833.18     76.04 o 
   3   5  11     2316.00     2311.14     74.31 o 
   4   5  11     3007.63     2756.32     95.55 o 
   5   5  11     6291.35     6042.46    151.57 o 
   6   5  11     4674.48     4630.28    169.14 o 
   7   5  11     2056.22     2040.77    180.68 o 
  -9   6  11     2781.07     2880.69    354.86 o 
  -8   6  11      678.62      634.80     86.28 o 
  -7   6  11      229.72      162.22     56.21 o 
  -6   6  11       23.20       78.76     40.06 o 
  -5   6  11     1433.45     1611.44     67.56 o 
  -4   6  11     6008.62     6101.06    113.29 o 
  -3   6  11    17849.18    18247.23    231.46 o 
  -2   6  11    10643.60    10673.61    201.08 o 
  -1   6  11    16362.11    16402.61    209.97 o 
   0   6  11    14914.83    14358.12    341.37 o 
   1   6  11    11323.71    11421.80    159.31 o 
   2   6  11     6805.99     6715.83    145.80 o 
   3   6  11     3010.93     3128.01     87.15 o 
   4   6  11      434.27      511.47     49.32 o 
   5   6  11       37.50      102.46     52.55 o 
   6   6  11      587.76      848.99    108.19 o 
   7   6  11     1167.01     1241.42    115.55 o 
  -8   7  11     9245.85     9580.45    249.18 o 
  -7   7  11    15138.16    14962.87    356.78 o 
  -6   7  11    18136.40    17890.84    304.68 o 
  -5   7  11    22073.58    21837.40    403.28 o 
  -4   7  11    17203.78    17234.02    248.56 o 
  -3   7  11    10979.33    10967.91    174.08 o 
  -2   7  11     2036.67     2126.88     56.29 o 
  -1   7  11        2.78       31.37     23.17 o 
   0   7  11      671.83      681.34     42.78 o 
   1   7  11     7894.42     7757.26    132.60 o 
   2   7  11     8812.44     8636.45    151.30 o 
   3   7  11    11121.27    11150.46    184.54 o 
   4   7  11    19806.76    19827.85    290.68 o 
   5   7  11    22540.21    22340.77    434.74 o 
   6   7  11    18722.18    18331.74    390.14 o 
   7   7  11     5940.42     6158.34    212.50 o 
  -8   8  11        8.90      -62.69     69.73 o 
  -7   8  11       68.11       95.98     56.39 o 
  -6   8  11        1.42       11.39     48.90 o 
  -5   8  11      135.40      128.05     46.45 o 
  -4   8  11        5.20       14.31     32.95 o 
  -3   8  11     1120.00      642.89    211.11 o 
  -2   8  11      298.60      316.35     37.60 o 
  -1   8  11     2052.45     1987.42     71.29 o 
   0   8  11     1025.33      998.30     50.77 o 
   1   8  11      733.17      765.00     46.80 o 
   2   8  11       13.84       -5.18     33.40 o 
   3   8  11      210.90      294.11     43.82 o 
   4   8  11      165.88      138.81     53.03 o 
   5   8  11      397.59      411.33     64.53 o 
   6   8  11       66.74       58.84     86.42 o 
   7   8  11       71.01      129.02     88.04 o 
  -8   9  11     7362.84     7061.03    215.41 o 
  -7   9  11    10481.62    10487.75    220.77 o 
  -6   9  11     9259.56     9772.70    236.58 o 
  -5   9  11     8311.60     8245.41    176.93 o 
  -4   9  11    17351.89    16962.72    287.72 o 
  -3   9  11     5665.98     5760.21    153.09 o 
  -2   9  11     1596.04     1587.56     85.47 o 
  -1   9  11      626.05      687.15     52.54 o 
   0   9  11     3842.54     3849.13     91.48 o 
   1   9  11     4181.19     4321.66     97.71 o 
   2   9  11     4212.47     4067.80    119.70 o 
   3   9  11    10236.38    10270.42    178.40 o 
   4   9  11    13744.14    13702.13    256.99 o 
   5   9  11    14852.05    14215.48    271.72 o 
   6   9  11     7856.27     8264.47    300.78 o 
  -8  10  11     3428.19     3341.46    233.36 o 
  -7  10  11      397.69      357.53     80.99 o 
  -6  10  11      111.06       94.79     55.33 o 
  -5  10  11     5232.06     5259.68    140.02 o 
  -4  10  11    10863.80    10775.69    209.45 o 
  -3  10  11     8825.30     7763.23    505.98 o 
  -2  10  11    23563.00    23099.63    357.11 o 
  -1  10  11    11996.30    11340.34    329.89 o 
   0  10  11    13924.74    13425.49    206.36 o 
   1  10  11    17976.89    17563.14    292.68 o 
   2  10  11     6686.74     6634.94    210.86 o 
   3  10  11     5628.98     5656.24    142.01 o 
   4  10  11      357.72      506.31     82.83 o 
   5  10  11      845.41      842.66     94.71 o 
   6  10  11      752.72      821.35    118.82 o 
  -7  11  11      546.17      679.94    104.47 o 
  -6  11  11      189.11      228.15     86.20 o 
  -5  11  11       36.68       55.14     52.86 o 
  -4  11  11      271.29      291.46     56.32 o 
  -3  11  11     1781.40     1653.93     88.29 o 
  -2  11  11       33.98       33.92     39.83 o 
  -1  11  11      835.03      830.95     54.24 o 
   0  11  11      487.83      503.72     46.71 o 
   1  11  11       45.43       62.46     45.35 o 
   2  11  11       30.02       87.55     43.65 o 
   3  11  11       37.49       63.05     62.07 o 
   4  11  11      914.85     1083.81    176.84 o 
   5  11  11     1862.32     1746.42    121.49 o 
   6  11  11       43.89       69.77     81.21 o 
  -7  12  11      843.71      871.00    103.84 o 
  -6  12  11       67.35       43.63     60.91 o 
  -5  12  11     2656.27     2656.79    110.60 o 
  -4  12  11     6725.57     6589.50    161.82 o 
  -3  12  11     8984.91     8226.74    177.89 o 
  -2  12  11    19744.04    20029.68    323.73 o 
  -1  12  11    17499.10    17503.52    261.29 o 
   0  12  11    17429.70    17749.56    262.19 o 
   1  12  11    15411.68    15331.86    269.27 o 
   2  12  11     5478.12     5569.36    280.15 o 
   3  12  11     2413.42     2414.95    128.70 o 
   4  12  11      697.39      697.55     95.16 o 
   5  12  11      770.64      772.75    102.02 o 
  -7  13  11     3150.39     3477.59    255.74 o 
  -6  13  11     3474.68     3794.33    138.52 o 
  -5  13  11     4075.13     4106.83    180.49 o 
  -4  13  11     5186.46     5183.43    144.98 o 
  -3  13  11      404.11      427.34     62.25 o 
  -2  13  11       55.57       64.01     41.51 o 
  -1  13  11      686.40      701.50     55.95 o 
   0  13  11      293.44      344.93     48.23 o 
   1  13  11      668.45      692.14     66.61 o 
   2  13  11     1112.23     1066.31     77.49 o 
   3  13  11     4049.58     3856.21    181.84 o 
   4  13  11     3907.11     3983.77    283.28 o 
   5  13  11     3542.95     3859.58    170.84 o 
  -6  14  11       40.41        5.72    113.64 o 
  -5  14  11      378.21      431.16     92.15 o 
  -4  14  11      763.64      765.06     75.36 o 
  -3  14  11     3243.36     3030.80    113.59 o 
  -2  14  11     4630.95     4644.84    153.51 o 
  -1  14  11     4597.71     4774.09    165.37 o 
   0  14  11     4138.86     3892.61    121.05 o 
   1  14  11     1850.15     1904.77    125.98 o 
   2  14  11     1837.38     1835.83    116.54 o 
   3  14  11     1118.22     1238.49    148.84 o 
   4  14  11       10.56       97.38     79.12 o 
  -6  15  11     8940.62     8937.15    256.26 o 
  -5  15  11    12524.48    12408.62    257.51 o 
  -4  15  11     6531.15     6355.27    197.48 o 
  -3  15  11     3713.57     3725.36    126.24 o 
  -2  15  11     1042.50     1047.81     93.32 o 
  -1  15  11        4.69      -17.11     44.84 o 
   0  15  11       81.04      126.98     56.17 o 
   1  15  11     3306.63     3370.04    121.10 o 
   2  15  11     5398.34     5377.28    399.00 o 
   3  15  11     8488.39     8935.15    244.67 o 
   4  15  11    10792.23    10917.85    283.56 o 
  -5  16  11      145.67      139.76     81.51 o 
  -4  16  11       18.29       17.44     50.14 o 
  -3  16  11      476.77      399.76     78.57 o 
  -2  16  11     1948.19     1851.21     99.75 o 
  -1  16  11      800.99      797.11     67.30 o 
   0  16  11      999.72      932.76     79.26 o 
   1  16  11     1018.12     1058.88    100.73 o 
   2  16  11      519.46      481.58     88.76 o 
   3  16  11       46.70      165.48     82.17 o 
  -4  17  11     2508.01     2610.11    126.12 o 
  -3  17  11     1232.86     1236.10     92.40 o 
  -2  17  11      576.32      656.14     96.50 o 
  -1  17  11      226.70      181.06     74.44 o 
   0  17  11       86.32       -0.13     59.45 o 
   1  17  11     1031.13      986.38    103.12 o 
   2  17  11     4924.71     4590.64    216.70 o 
  -3  18  11     5473.93     5518.13    165.07 o 
  -2  18  11     7915.85     7996.74    220.92 o 
  -1  18  11     5835.18     5909.42    578.00 o 
   0  18  11     5230.60     5355.93    185.60 o 
   1  18  11     5361.43     5782.43    243.59 o 
  -9   0  12     8584.49     8740.16    296.54 o 
  -8   0  12     7243.66     7082.19    249.60 o 
  -7   0  12     3123.63     3147.76    157.51 o 
  -6   0  12     1455.69     1555.51    106.93 o 
  -5   0  12     1540.04     1465.06     80.57 o 
  -4   0  12    11541.79    11336.50    225.92 o 
  -3   0  12    21380.34    20726.20    361.60 o 
  -2   0  12    28748.98    28251.42    471.69 o 
  -1   0  12    24791.82    23492.46    749.36 o 
   0   0  12    21311.96    20138.53    545.87 o 
   1   0  12    54144.53    53376.16    846.05 o 
   2   0  12    30474.34    29219.63    803.09 o 
   3   0  12    17289.11    15973.66    337.83 o 
   4   0  12     8701.18     8641.02    252.73 o 
   5   0  12      955.05      940.89    100.72 o 
   6   0  12      796.96      835.95    125.31 o 
   7   0  12     4223.84     4132.12    313.41 o 
  -9   1  12      334.16      359.22     70.97 o 
  -8   1  12     1372.21     1469.06     91.37 o 
  -7   1  12     2377.77     2528.02    102.84 o 
  -6   1  12     2143.26     2203.04     69.18 o 
  -5   1  12     4988.51     4861.77     94.22 o 
  -4   1  12     4912.01     4868.73    104.98 o 
  -3   1  12     4130.43     4141.36     79.35 o 
  -2   1  12     1283.72     1248.19     45.99 o 
  -1   1  12     2810.13     2663.12     61.95 o 
   0   1  12        1.56       20.90     22.16 o 
   1   1  12     2898.55     2980.66     71.80 o 
   2   1  12     1194.89     1150.91     45.93 o 
   3   1  12     3443.44     3335.42     77.09 o 
   4   1  12     2824.85     2831.90    109.35 o 
   5   1  12     2368.53     2551.44    101.86 o 
   6   1  12     2003.76     1987.70    100.25 o 
   7   1  12     1446.90     1228.09    148.99 o 
  -9   2  12     4797.81     5344.56    312.92 o 
  -8   2  12     2592.99     2438.93    126.45 o 
  -7   2  12     1833.80     1692.13    101.57 o 
  -6   2  12      111.37      110.09     28.29 o 
  -5   2  12     1505.09     1570.50     78.40 o 
  -4   2  12     4913.38     4763.33     96.39 o 
  -3   2  12     4665.97     4382.21     88.93 o 
  -2   2  12    10456.01    10332.21    156.58 o 
  -1   2  12    18338.49    18134.73    245.68 o 
   0   2  12    25643.83    25119.43    301.78 o 
   1   2  12    19571.61    19027.92    297.23 o 
   2   2  12    10061.14    10245.66    184.73 o 
   3   2  12     3915.10     3650.37    165.66 o 
   4   2  12     1469.24     1535.39     83.66 o 
   5   2  12      267.08      273.65     61.02 o 
   6   2  12       57.58       84.74     66.96 o 
   7   2  12     1953.03     2013.19    176.13 o 
  -9   3  12     2675.53     2586.95    193.66 o 
  -8   3  12    12315.30    11805.16    239.57 o 
  -7   3  12    16953.89    16810.63    262.94 o 
  -6   3  12    18911.10    18977.36    280.67 o 
  -5   3  12    31005.50    31163.97    411.35 o 
  -4   3  12    29044.21    28674.91    378.90 o 
  -3   3  12    10011.01     9384.53    137.37 o 
  -2   3  12    13905.95    13940.73    184.38 o 
  -1   3  12     1484.26     1415.00     54.52 o 
   0   3  12     1408.35     1551.53     51.60 o 
   1   3  12      713.16      736.07     38.66 o 
   2   3  12    17699.57    17450.33    224.39 o 
   3   3  12    21818.91    21395.70    338.42 o 
   4   3  12    11416.17    11571.66    191.79 o 
   5   3  12     9779.47     9853.92    203.16 o 
   6   3  12    14990.44    14428.07    394.15 o 
   7   3  12    10233.68    10406.50    316.26 o 
  -9   4  12        4.01       20.11     75.65 o 
  -8   4  12      264.67      283.33     63.53 o 
  -7   4  12       97.02       72.75     45.87 o 
  -6   4  12      539.50      545.32     51.24 o 
  -5   4  12      457.12      501.30     39.84 o 
  -4   4  12      197.55      246.68     32.20 o 
  -3   4  12     2006.16     2169.90     59.40 o 
  -2   4  12     2294.25     2365.92     59.62 o 
  -1   4  12        7.32       60.92     23.94 o 
   0   4  12      681.29      734.74     39.31 o 
   1   4  12      343.17      391.09     33.33 o 
   2   4  12     2439.51     2365.25     62.55 o 
   3   4  12     2718.84     2732.18     82.51 o 
   4   4  12        1.54       56.80     37.56 o 
   5   4  12       17.38       37.64     49.83 o 
   6   4  12      390.37      364.26     78.75 o 
   7   4  12        0.18       52.00     74.02 o 
  -9   5  12     2071.93     2135.14    174.12 o 
  -8   5  12     9785.62     9612.43    208.36 o 
  -7   5  12    15273.33    15814.61    252.88 o 
  -6   5  12    18977.96    19211.27    284.92 o 
  -5   5  12    24968.78    24772.19    308.51 o 
  -4   5  12    22615.69    22551.78    308.78 o 
  -3   5  12    14006.33    13846.89    186.65 o 
  -2   5  12     6276.16     6201.57    103.15 o 
  -1   5  12     2178.00     2212.61     58.79 o 
   0   5  12      297.09      290.18     40.37 o 
   1   5  12     1370.89     1297.20     58.25 o 
   2   5  12     6224.20     6170.04    122.27 o 
   3   5  12    20248.05    20008.76    288.01 o 
   4   5  12     7335.78     7761.90    181.60 o 
   5   5  12    10091.81     9985.68    249.95 o 
   6   5  12    10776.92    10133.78    262.04 o 
   7   5  12     6828.02     6680.87    221.31 o 
  -9   6  12     6293.36     6867.19    274.61 o 
  -8   6  12     3060.67     3110.66    209.77 o 
  -7   6  12     1219.23     1341.91     99.82 o 
  -6   6  12      414.06      410.09     66.48 o 
  -5   6  12       23.44       48.98     35.84 o 
  -4   6  12     4028.88     4146.22     93.25 o 
  -3   6  12     8256.52     8556.07    131.15 o 
  -2   6  12    11731.78    11781.71    163.95 o 
  -1   6  12    22634.57    22118.98    273.43 o 
   0   6  12    16772.12    16515.78    235.89 o 
   1   6  12     8191.22     8185.70    127.44 o 
   2   6  12    15267.97    15473.87    233.77 o 
   3   6  12    15712.26    15623.50    238.51 o 
   4   6  12     3496.93     3356.52    130.46 o 
   5   6  12      344.82      354.24     60.97 o 
   6   6  12      284.66      319.88     79.93 o 
   7   6  12     1134.60     1195.51    118.93 o 
  -8   7  12      311.67      102.71     94.00 o 
  -7   7  12      822.20      872.44     76.00 o 
  -6   7  12     1964.34     1957.61     94.04 o 
  -5   7  12     1786.37     1769.65    115.54 o 
  -4   7  12     1086.40     1083.32     78.87 o 
  -3   7  12     3277.69     3296.79    115.33 o 
  -2   7  12     1598.15     1563.31     70.58 o 
  -1   7  12       11.20       50.84     25.69 o 
   0   7  12       96.74      118.68     28.83 o 
   1   7  12      269.97      341.28     34.44 o 
   2   7  12      345.14      451.40     45.72 o 
   3   7  12     1344.18     1469.19     69.30 o 
   4   7  12     1319.27     1298.42     70.06 o 
   5   7  12     1469.55     1200.88    160.16 o 
   6   7  12      363.11      240.96     83.36 o 
  -8   8  12     6515.68     6728.85    211.45 o 
  -7   8  12     3559.14     3462.60    121.70 o 
  -6   8  12     1208.86     1134.84     81.18 o 
  -5   8  12      582.61      689.67     64.95 o 
  -4   8  12     5054.97     5020.38    126.25 o 
  -3   8  12     8815.21     8545.98    170.35 o 
  -2   8  12    23534.84    23024.70    317.41 o 
  -1   8  12    21199.77    21477.22    298.14 o 
   0   8  12    16801.72    16691.38    242.61 o 
   1   8  12    14553.43    14677.98    218.06 o 
   2   8  12    24102.85    23763.80    333.30 o 
   3   8  12    19533.43    19255.92    291.63 o 
   4   8  12     5082.08     5197.02    144.43 o 
   5   8  12      181.83      203.95     63.13 o 
   6   8  12     1263.67     1246.12    112.25 o 
  -8   9  12      709.60      734.02     99.66 o 
  -7   9  12     1525.07     1532.36     94.33 o 
  -6   9  12     3459.84     3444.91    119.06 o 
  -5   9  12     9690.63     9487.21    197.08 o 
  -4   9  12     5107.07     5421.31    158.23 o 
  -3   9  12     3840.85     3757.42    169.77 o 
  -2   9  12     2689.49     2528.47     78.87 o 
  -1   9  12     1191.01     1141.95     64.41 o 
   0   9  12       40.85       11.83     32.21 o 
   1   9  12       20.00       52.17     42.49 o 
   2   9  12      776.48      841.44     64.96 o 
   3   9  12     6198.64     6139.95    258.11 o 
   4   9  12      657.88      669.64     70.50 o 
   5   9  12     2725.89     2804.87    119.96 o 
   6   9  12     3715.42     3582.40    223.64 o 
  -8  10  12     1507.01     1688.37    129.95 o 
  -7  10  12     1130.20     1182.10     88.94 o 
  -6  10  12        9.19       23.23     54.27 o 
  -5  10  12     2065.74     2107.65    100.48 o 
  -4  10  12      665.96      675.88     64.56 o 
  -3  10  12     4871.01     4595.78    135.40 o 
  -2  10  12     6113.51     6067.29    124.51 o 
  -1  10  12    12830.73    13030.26    228.61 o 
   0  10  12     9630.87     9390.94    162.35 o 
   1  10  12     2835.76     2838.66    121.99 o 
   2  10  12     4516.21     4553.08    126.93 o 
   3  10  12     3901.86     3569.35    115.57 o 
   4  10  12      942.42     1098.04    119.11 o 
   5  10  12       50.95       70.71     72.94 o 
   6  10  12     1388.70     1293.03    173.09 o 
  -7  11  12     8986.41     8943.32    296.29 o 
  -6  11  12     9408.72     9539.56    211.01 o 
  -5  11  12    25544.86    25131.88    409.14 o 
  -4  11  12    26316.04    25905.67    413.57 o 
  -3  11  12     5097.91     5024.15    145.44 o 
  -2  11  12     6219.27     6160.60    128.79 o 
  -1  11  12     1022.59      987.77     59.75 o 
   0  11  12        2.72       68.43     37.37 o 
   1  11  12      406.64      510.53     58.81 o 
   2  11  12     9421.18     9110.52    192.19 o 
   3  11  12     8029.52     7956.80    379.67 o 
   4  11  12    12024.83    11993.19    294.46 o 
   5  11  12     7934.34     8286.13    247.35 o 
  -7  12  12      490.58      570.41     97.37 o 
  -6  12  12      239.23      214.46     66.68 o 
  -5  12  12      128.14       58.24     56.89 o 
  -4  12  12        9.14       43.76     52.05 o 
  -3  12  12      396.55      312.72     63.58 o 
  -2  12  12      456.56      496.24     52.06 o 
  -1  12  12      295.64      367.78     48.13 o 
   0  12  12      403.04      419.35     48.47 o 
   1  12  12      756.90      807.93     69.47 o 
   2  12  12      642.15      530.11     64.87 o 
   3  12  12      692.63      678.43     86.85 o 
   4  12  12      296.29      230.40     78.83 o 
   5  12  12      147.95      156.01     97.36 o 
  -6  13  12     8986.88     9392.59    217.87 o 
  -5  13  12    13126.48    13054.20    259.87 o 
  -4  13  12     8843.86     8095.58    500.07 o 
  -3  13  12     4230.19     4175.97    159.03 o 
  -2  13  12     1939.04     1993.27    146.54 o 
  -1  13  12      865.80      930.33     62.64 o 
   0  13  12       28.78      145.21     51.83 o 
   1  13  12      962.71      868.64     72.85 o 
   2  13  12     3450.29     3323.82    143.05 o 
   3  13  12     8050.61     7888.98    222.01 o 
   4  13  12     5676.84     5697.32    286.99 o 
   5  13  12     5050.16     5437.48    228.96 o 
  -6  14  12      182.47      234.58     86.24 o 
  -5  14  12      823.26      822.07     84.67 o 
  -4  14  12     1515.76     1319.94    107.25 o 
  -3  14  12     1778.79     1810.66     98.94 o 
  -2  14  12     5294.21     5347.68    158.46 o 
  -1  14  12    16485.12    16385.31    255.93 o 
   0  14  12     7215.96     7126.14    168.30 o 
   1  14  12    12097.04    12196.86    238.75 o 
   2  14  12     8105.37     7846.42    217.20 o 
   3  14  12     4021.89     4186.19    168.17 o 
   4  14  12     2132.74     2504.78    148.93 o 
  -5  15  12      348.46      336.76     75.82 o 
  -4  15  12      110.37       58.16     55.82 o 
  -3  15  12      199.86      198.96     61.78 o 
  -2  15  12      113.46       85.97     56.41 o 
  -1  15  12        6.61       42.25     48.27 o 
   0  15  12       39.51       50.09     63.58 o 
   1  15  12      386.90      455.56     68.14 o 
   2  15  12      663.24      762.76     95.97 o 
   3  15  12       61.94       67.11     78.61 o 
  -4  16  12     2716.41     3177.64    133.69 o 
  -3  16  12     3974.28     3775.46    133.79 o 
  -2  16  12     8390.82     8403.21    291.10 o 
  -1  16  12     8136.51     8521.98    314.71 o 
   0  16  12    12432.80    12406.75    247.96 o 
   1  16  12     7992.11     8255.21    227.29 o 
   2  16  12     7531.49     7564.34    223.54 o 
   3  16  12     7392.18     7855.83    236.26 o 
  -3  17  12     1657.11     1571.85    102.27 o 
  -2  17  12     1898.25     1842.19    121.75 o 
  -1  17  12      880.92      945.46    100.01 o 
   0  17  12      190.45      219.41     67.97 o 
   1  17  12       28.12       -8.80     74.95 o 
   2  17  12      260.83      298.24    108.87 o 
  -1  18  12     3306.86     3101.91    244.34 o 
   0  18  12     1485.84     1444.08    115.00 o 
  -9   1  13      403.49      325.19     73.99 o 
  -8   1  13     4115.81     3942.68    227.76 o 
  -7   1  13    14338.00    13917.67    256.77 o 
  -6   1  13    14045.98    14275.00    336.25 o 
  -5   1  13    22406.85    22409.73    283.75 o 
  -4   1  13    23814.05    23144.19    286.98 o 
  -3   1  13    22750.38    21817.11    270.54 o 
  -2   1  13    27352.72    26391.08    317.20 o 
  -1   1  13    14258.22    13865.12    185.67 o 
   0   1  13     3996.57     3986.39     79.51 o 
   1   1  13      655.07      739.26     42.69 o 
   2   1  13      597.70      680.97     40.55 o 
   3   1  13     9727.19     9695.92    165.83 o 
   4   1  13    13583.97    13589.20    284.73 o 
   5   1  13    15327.05    14948.44    275.66 o 
   6   1  13    10970.04    10431.15    222.82 o 
   7   1  13     8504.92     8817.99    332.05 o 
  -9   2  13     7360.12     7667.33    243.18 o 
  -8   2  13     6896.06     6797.66    196.44 o 
  -7   2  13     6280.71     6115.21    274.04 o 
  -6   2  13     2782.12     2883.99     79.14 o 
  -5   2  13      239.93      299.27     49.62 o 
  -4   2  13     1115.89     1143.02     50.02 o 
  -3   2  13     2539.66     2492.95     64.29 o 
  -2   2  13    11738.18    11742.67    196.91 o 
  -1   2  13    14815.74    14403.60    206.39 o 
   0   2  13    12071.19    11587.00    282.40 o 
   1   2  13    14336.57    13228.19    352.80 o 
   2   2  13    22850.72    22363.54    279.05 o 
   3   2  13     6666.85     6841.32    149.67 o 
   4   2  13     5530.79     5514.12    142.29 o 
   5   2  13     2902.41     2956.68    125.64 o 
   6   2  13      116.78      188.45     74.51 o 
   7   2  13       75.52      182.68    112.00 o 
  -9   3  13       37.53       11.98     69.76 o 
  -8   3  13       29.49      104.49     58.65 o 
  -7   3  13     1165.50     1184.70     72.16 o 
  -6   3  13     7237.00     7052.69    142.31 o 
  -5   3  13     1859.58     1813.98    100.01 o 
  -4   3  13     3927.53     4077.33     92.57 o 
  -3   3  13      785.45      721.96     40.52 o 
  -2   3  13     2379.39     2375.46     61.84 o 
  -1   3  13     2046.71     2144.21     62.83 o 
   0   3  13      769.75      850.96     42.46 o 
   1   3  13     1487.40     1646.78     61.54 o 
   2   3  13     3114.25     3175.49     88.13 o 
   3   3  13      646.43      707.86     63.15 o 
   4   3  13     2750.58     2631.44    101.16 o 
   5   3  13     4050.61     3765.38    123.56 o 
   6   3  13     1681.00     1520.17    115.86 o 
   7   3  13     1639.28     1597.83    245.74 o 
  -9   4  13    10129.13    11026.53    729.64 o 
  -8   4  13    17423.75    16772.43    308.00 o 
  -7   4  13     9069.15     9131.06    175.30 o 
  -6   4  13     4954.64     4877.37    164.81 o 
  -5   4  13      689.48      656.43     49.05 o 
  -4   4  13      493.34      481.82     38.77 o 
  -3   4  13     3384.21     3317.35     82.65 o 
  -2   4  13    18605.38    18388.13    235.14 o 
  -1   4  13    34119.53    33663.57    396.12 o 
   0   4  13    32314.42    31625.24    375.67 o 
   1   4  13    39601.19    38557.96    449.35 o 
   2   4  13    26644.26    26524.87    362.60 o 
   3   4  13    18333.67    18077.39    267.85 o 
   4   4  13     6363.01     6499.03    152.01 o 
   5   4  13     2598.30     2497.91    107.65 o 
   6   4  13      409.16      338.49     82.18 o 
   7   4  13       24.41       -2.89     80.70 o 
  -8   5  13     1268.69     1076.69     86.32 o 
  -7   5  13     1061.46     1224.67     73.46 o 
  -6   5  13     6447.98     6414.34    137.25 o 
  -5   5  13     5367.84     5600.24    123.90 o 
  -4   5  13     8284.56     8387.26    133.67 o 
  -3   5  13     5322.95     5328.41     98.22 o 
  -2   5  13     1848.84     1853.60     88.46 o 
  -1   5  13     1533.00     1594.47     87.74 o 
   0   5  13     3363.36     3274.56     91.94 o 
   1   5  13     3493.73     3516.02     90.69 o 
   2   5  13      648.19      679.91     51.31 o 
   3   5  13     2526.27     2608.49     96.41 o 
   4   5  13     2674.95     2736.46    119.04 o 
   5   5  13     4588.19     4566.26    165.88 o 
   6   5  13     3364.71     3363.89    155.38 o 
  -8   6  13     3697.29     3835.54    138.94 o 
  -7   6  13     2339.29     2386.37    110.01 o 
  -6   6  13     2681.56     2605.04    105.70 o 
  -5   6  13       18.68      -23.34     42.68 o 
  -4   6  13      407.23      391.63     43.43 o 
  -3   6  13     3137.85     3192.36     82.00 o 
  -2   6  13     4428.76     4325.89     86.07 o 
  -1   6  13    10499.79    10787.69    156.62 o 
   0   6  13    12252.33    12035.69    187.44 o 
   1   6  13    11679.99    11640.33    167.68 o 
   2   6  13     8122.80     8160.65    151.55 o 
   3   6  13     4945.64     5102.33    209.35 o 
   4   6  13     3583.99     3576.22    104.10 o 
   5   6  13     1766.24     1671.37    165.49 o 
   6   6  13       12.44       74.63    115.86 o 
  -8   7  13     2094.11     2188.20    113.46 o 
  -7   7  13     7418.98     7439.30    179.82 o 
  -6   7  13    14318.97    14013.48    272.52 o 
  -5   7  13    22968.44    22692.90    367.84 o 
  -4   7  13    19125.49    19532.30    315.96 o 
  -3   7  13    16170.45    16136.48    271.02 o 
  -2   7  13     9180.57     9130.24    161.36 o 
  -1   7  13     4416.89     4477.90    100.66 o 
   0   7  13     7301.23     7228.87    120.30 o 
   1   7  13     3516.94     3447.70    103.46 o 
   2   7  13     2011.09     2046.12     78.13 o 
   3   7  13    14236.12    14113.41    233.45 o 
   4   7  13    11816.64    11900.76    206.68 o 
   5   7  13    12703.38    11218.43    870.30 o 
   6   7  13    14257.31    13988.84    331.95 o 
  -8   8  13       66.08      134.98    104.49 o 
  -7   8  13        6.57       36.88     67.74 o 
  -6   8  13       10.24       -7.64     57.90 o 
  -5   8  13       41.83       87.90     48.04 o 
  -4   8  13      163.77       58.54     36.53 o 
  -3   8  13       57.68       93.15     36.10 o 
  -2   8  13      273.80      213.49     38.98 o 
  -1   8  13      831.33      760.74     50.58 o 
   0   8  13       29.15       49.47     33.84 o 
   1   8  13      354.90      354.58     68.76 o 
   2   8  13       31.05        3.13     38.15 o 
   3   8  13      135.08      240.17     74.84 o 
   4   8  13       87.61      183.66     59.26 o 
   5   8  13       30.47       86.03     60.72 o 
   6   8  13       70.71      131.19     82.47 o 
  -8   9  13     2228.96     2337.60    182.99 o 
  -7   9  13     2741.90     2893.99    125.62 o 
  -6   9  13     9235.83     9600.72    327.23 o 
  -5   9  13    19668.55    19590.79    385.42 o 
  -4   9  13    16361.11    15457.69    573.98 o 
  -3   9  13    11761.17    11614.68    192.20 o 
  -2   9  13     7254.89     7185.34    138.06 o 
  -1   9  13     5668.72     5682.03    132.17 o 
   0   9  13     4326.68     4159.68     99.61 o 
   1   9  13      837.74      673.28    112.42 o 
   2   9  13     1711.18     1640.59     85.35 o 
   3   9  13     9398.51     9475.65    265.00 o 
   4   9  13     8765.16     8799.22    234.40 o 
   5   9  13     8983.39     9615.38    256.38 o 
   6   9  13     8086.23     8798.22    328.54 o 
  -7  10  13     2372.51     2450.53    192.02 o 
  -6  10  13     1021.96     1233.61     95.20 o 
  -5  10  13      327.57      316.35     70.34 o 
  -4  10  13      221.38      242.94     62.25 o 
  -3  10  13     1282.11     1247.52     66.21 o 
  -2  10  13     9353.53     9223.61    178.84 o 
  -1  10  13    16991.63    17228.83    286.98 o 
   0  10  13     9937.70    10284.07    175.60 o 
   1  10  13     7496.09     7622.86    169.23 o 
   2  10  13    10524.95    10415.99    264.88 o 
   3  10  13     6198.13     6036.34    187.58 o 
   4  10  13     4447.75     4419.37    166.26 o 
   5  10  13     3518.35     3598.48    162.12 o 
  -7  11  13      163.17      245.57     71.39 o 
  -6  11  13     1400.93     1321.06     94.10 o 
  -5  11  13     3609.35     3470.99    176.41 o 
  -4  11  13     2249.34     2093.83    115.67 o 
  -3  11  13      347.48      322.27     48.23 o 
  -2  11  13       30.72        3.51     39.65 o 
  -1  11  13      844.96      859.74     59.26 o 
   0  11  13     1543.99     1616.74     72.42 o 
   1  11  13       50.25       73.26     49.09 o 
   2  11  13       96.58      153.68     61.34 o 
   3  11  13      681.30      718.30     89.55 o 
   4  11  13      497.79      681.98     95.88 o 
   5  11  13      702.13      698.62    101.51 o 
  -7  12  13     7121.75     7554.18    236.46 o 
  -6  12  13      908.98     1054.22     90.28 o 
  -5  12  13      453.16      515.08    131.86 o 
  -4  12  13       17.90      -24.48     54.52 o 
  -3  12  13      769.22      622.20    103.76 o 
  -2  12  13    11112.09    11148.77    192.73 o 
  -1  12  13    24563.72    24437.54    345.15 o 
   0  12  13    13609.13    13332.46    246.84 o 
   1  12  13    15941.46    15864.40    391.55 o 
   2  12  13    14758.49    14387.48    267.26 o 
   3  12  13     6595.91     6571.63    200.98 o 
   4  12  13     7379.86     7534.27    226.62 o 
   5  12  13     1657.53     1743.82    132.19 o 
  -6  13  13     2374.53     2582.65    218.92 o 
  -5  13  13     4038.67     4144.66    142.68 o 
  -4  13  13     5068.88     4897.56    215.33 o 
  -3  13  13     1903.92     1678.54    133.76 o 
  -2  13  13     2340.39     2263.60     88.53 o 
  -1  13  13     3232.13     3173.23     99.21 o 
   0  13  13      956.77      940.90     75.58 o 
   1  13  13      136.97      119.96     56.36 o 
   2  13  13      109.93      165.88     70.22 o 
   3  13  13     1866.33     2079.22    130.60 o 
   4  13  13     2457.37     2261.37    142.33 o 
  -6  14  13      458.53      287.18     78.39 o 
  -5  14  13        7.97      -91.24     62.03 o 
  -4  14  13       18.72        5.41     55.34 o 
  -3  14  13      628.45      739.34     76.64 o 
  -2  14  13     1953.84     1962.77     96.83 o 
  -1  14  13     3451.85     3408.30    105.32 o 
   0  14  13     4864.79     4756.63    138.85 o 
   1  14  13     3547.16     3495.64    147.93 o 
   2  14  13     3211.00     3125.26    166.63 o 
   3  14  13     2314.60     2451.76    179.38 o 
   4  14  13     1100.54      995.34    114.17 o 
  -5  15  13    11446.16    11555.72    249.53 o 
  -4  15  13     9199.52     8772.37    206.17 o 
  -3  15  13     7157.36     7094.74    206.25 o 
  -2  15  13     6892.69     6873.09    208.15 o 
  -1  15  13     4023.10     3988.58    123.96 o 
   0  15  13     2745.10     2688.38    175.28 o 
   1  15  13      323.95      285.26     66.97 o 
   2  15  13      870.08      951.27    101.58 o 
   3  15  13     2757.62     2593.82    148.16 o 
  -4  16  13        1.13      -69.54     62.84 o 
  -3  16  13       18.61      -18.26     70.36 o 
  -2  16  13      422.73      413.27     71.28 o 
  -1  16  13      139.85      127.46     63.76 o 
   0  16  13      756.52      809.70     87.60 o 
   1  16  13      705.74      801.40     98.40 o 
   2  16  13      281.31      312.06     87.77 o 
  -3  17  13     5293.00     5228.17    184.05 o 
  -2  17  13     5356.77     5279.30    264.09 o 
  -1  17  13     3200.08     3254.18    153.49 o 
   0  17  13      168.00      201.21     70.40 o 
   1  17  13       22.57      116.37     99.43 o 
  -9   0  14    12190.71    11710.26    358.07 o 
  -8   0  14    14699.20    14496.10    395.67 o 
  -7   0  14    14096.17    13893.03    374.63 o 
  -6   0  14     7264.00     6867.74    357.40 o 
  -5   0  14      830.03      854.53     90.63 o 
  -4   0  14      646.11      739.82     70.84 o 
  -3   0  14       95.66      184.23     44.08 o 
  -2   0  14     2201.78     2219.14     87.90 o 
  -1   0  14     7233.80     7020.31    163.12 o 
   0   0  14    21702.99    20912.25    373.05 o 
   1   0  14    47457.34    45516.55    739.72 o 
   2   0  14    22971.62    22095.47    483.72 o 
   4   0  14    17202.28    17075.47    426.92 o 
   5   0  14     4341.51     4650.41    198.27 o 
   6   0  14     1625.45     1603.19    140.13 o 
  -9   1  14      102.65      122.65     68.29 o 
  -8   1  14      518.26      543.40     74.07 o 
  -7   1  14     1311.76     1407.23     86.41 o 
  -6   1  14      915.44      852.46     57.75 o 
  -5   1  14     1761.35     1720.90     66.78 o 
  -4   1  14     5968.14     5883.58    106.65 o 
  -3   1  14     8365.45     8240.66    129.98 o 
  -2   1  14     2760.39     2601.13     71.56 o 
  -1   1  14     4905.20     4911.18     92.15 o 
   0   1  14       76.21      133.65     29.52 o 
   1   1  14      100.70      124.93     32.48 o 
   2   1  14      251.93      269.72     34.32 o 
   3   1  14      774.10      783.67     54.96 o 
   4   1  14      702.05      610.69    127.81 o 
   5   1  14     1964.96     1901.45     98.57 o 
   6   1  14     1065.74     1088.88    106.33 o 
  -9   2  14     5597.71     5503.76    181.98 o 
  -8   2  14     3534.93     3529.79    128.08 o 
  -7   2  14     4332.73     4323.29    116.08 o 
  -6   2  14     3484.44     3556.19     97.33 o 
  -5   2  14     2098.42     2141.81     75.80 o 
  -4   2  14      767.94      797.77     45.50 o 
  -3   2  14       26.23       46.26     28.30 o 
  -2   2  14     1339.88     1328.79     52.43 o 
  -1   2  14     5458.81     5177.25    102.36 o 
   0   2  14     8754.60     8584.39    142.52 o 
   1   2  14    12598.72    12140.83    172.98 o 
   2   2  14    19119.17    19077.13    247.86 o 
   3   2  14     7883.29     8163.31    231.45 o 
   4   2  14     6392.29     6235.97    156.31 o 
   5   2  14     4324.98     4262.56    132.14 o 
   6   2  14      492.05      485.36     83.11 o 
  -9   3  14        4.93      -13.11     63.80 o 
  -8   3  14       77.24      121.89     71.11 o 
  -7   3  14     5148.75     5066.66    140.28 o 
  -6   3  14    12119.36    11504.17    218.05 o 
  -5   3  14    11579.23    11746.65    188.29 o 
  -4   3  14    28853.90    28098.27    372.33 o 
  -3   3  14    27414.26    25963.57    407.15 o 
  -2   3  14    17712.71    17635.69    239.59 o 
  -1   3  14    12104.28    11853.91    168.47 o 
   0   3  14     3334.67     3277.21     75.60 o 
   1   3  14     1613.27     1635.77     64.36 o 
   2   3  14      867.40      861.64     47.88 o 
   3   3  14      190.83      254.07     43.66 o 
   4   3  14     7496.73     7261.50    171.24 o 
   5   3  14     7767.39     8002.91    187.80 o 
   6   3  14    10368.80    10380.97    482.43 o 
  -8   4  14     1093.90     1125.60     79.18 o 
  -7   4  14      405.43      435.54     57.85 o 
  -6   4  14       53.16       67.79     42.60 o 
  -5   4  14      920.18      955.93     51.82 o 
  -4   4  14        0.50       80.83     31.37 o 
  -3   4  14      774.20      816.59     69.74 o 
  -2   4  14       30.65       69.45     28.62 o 
  -1   4  14      279.16      280.17     34.37 o 
   0   4  14       16.77       47.23     29.41 o 
   1   4  14     2028.85     2073.63     65.03 o 
   2   4  14       77.05      109.83     40.09 o 
   3   4  14        5.85       78.12     41.30 o 
   4   4  14       72.74       72.81     55.17 o 
   5   4  14       12.28       18.98     66.64 o 
   6   4  14        4.78      -14.56     71.97 o 
  -8   5  14      154.37      328.83     69.10 o 
  -7   5  14     6734.39     6566.66    231.84 o 
  -6   5  14     9136.16     9240.82    196.02 o 
  -5   5  14    16987.71    16674.91    251.03 o 
  -4   5  14    22904.49    23221.89    294.22 o 
  -3   5  14    20553.23    19951.38    415.52 o 
  -2   5  14    16551.84    16190.50    216.34 o 
  -1   5  14     9048.08     9147.99    157.04 o 
   0   5  14     4701.64     4612.96     92.96 o 
   1   5  14     1802.53     1901.33     75.47 o 
   2   5  14     1483.77     1384.04     87.67 o 
   3   5  14      766.61      849.12     59.95 o 
   4   5  14     4836.43     4788.07    120.45 o 
   5   5  14     6911.63     6835.44    234.07 o 
   6   5  14     8457.78     8361.88    246.77 o 
  -8   6  14     7920.02     8400.02    202.80 o 
  -7   6  14     5810.59     6035.64    160.46 o 
  -6   6  14     3234.25     3293.29    195.13 o 
  -5   6  14     1488.68     1516.13    127.99 o 
  -4   6  14      127.88      140.73     38.39 o 
  -3   6  14       59.80      114.27     42.12 o 
  -2   6  14      437.99      446.76     37.85 o 
  -1   6  14     2083.15     2076.03     63.62 o 
   0   6  14    16497.85    16370.67    241.15 o 
   1   6  14    23186.80    22425.00    285.39 o 
   2   6  14    16421.85    16123.68    249.20 o 
   3   6  14    13286.11    13262.09    218.79 o 
   4   6  14     5865.78     5833.66    134.27 o 
   5   6  14      998.85      830.21    166.81 o 
   6   6  14     1768.77     1628.87    126.20 o 
  -8   7  14      179.09      199.92     69.30 o 
  -7   7  14      438.12      396.83     68.09 o 
  -6   7  14     1204.65     1363.51     87.03 o 
  -5   7  14      743.72      844.54     70.18 o 
  -4   7  14      926.10      912.24     58.33 o 
  -3   7  14     4823.16     4665.07    219.08 o 
  -2   7  14     1738.67     1730.88     73.08 o 
  -1   7  14      792.69      844.72     53.65 o 
   0   7  14      609.47      585.29     53.69 o 
   1   7  14       42.81      144.04     34.32 o 
   2   7  14       16.62       69.57     41.75 o 
   3   7  14      673.91      690.57     59.33 o 
   4   7  14      161.51      142.90     50.06 o 
   5   7  14      320.74      359.99     83.88 o 
   6   7  14      314.40      331.22     90.63 o 
  -8   8  14    12089.56    12916.71    269.20 o 
  -7   8  14     9647.99     9625.58    231.39 o 
  -6   8  14     5399.87     5644.77    155.41 o 
  -5   8  14      855.41      856.17     72.10 o 
  -4   8  14       15.58       33.91     39.38 o 
  -3   8  14      233.79      343.99     45.09 o 
  -2   8  14     3620.45     3390.27     92.23 o 
  -1   8  14     2784.71     2714.47     83.23 o 
   0   8  14    19663.72    19451.08    281.20 o 
   1   8  14    35976.14    35154.98    525.81 o 
   2   8  14    22369.03    21402.45    352.06 o 
   3   8  14    17272.89    17342.99    270.65 o 
   4   8  14    11098.42    11168.31    230.83 o 
   5   8  14     3749.29     3785.84    167.14 o 
   6   8  14     1480.13     1571.69    147.36 o 
  -7   9  14     2924.07     3009.51    133.06 o 
  -6   9  14     3361.27     3461.96    126.28 o 
  -5   9  14     3114.43     3120.07    115.64 o 
  -4   9  14     6073.25     6176.54    181.17 o 
  -3   9  14     9065.32     8799.79    193.08 o 
  -2   9  14     4173.20     4152.95    107.85 o 
  -1   9  14     4020.72     3845.67     98.78 o 
   0   9  14     1290.88     1427.89     67.26 o 
   1   9  14       57.02       56.72     46.89 o 
   2   9  14        4.12       26.59     49.05 o 
   3   9  14     1200.47     1331.96     85.27 o 
   4   9  14       93.07      101.12     70.52 o 
   5   9  14     1747.26     1609.25    120.90 o 
  -7  10  14     1793.42     2034.97    131.81 o 
  -6  10  14     1860.72     1845.50    120.54 o 
  -5  10  14     1104.51     1172.47     85.72 o 
  -4  10  14      194.23      151.58     52.80 o 
  -3  10  14      622.16      675.68     56.72 o 
  -2  10  14      749.39      758.98     56.66 o 
  -1  10  14      759.90      821.41     63.55 o 
   0  10  14     2504.96     2815.14     96.98 o 
   1  10  14     9138.18     9279.97    222.55 o 
   2  10  14     6550.70     6349.56    157.52 o 
   3  10  14     4833.26     5123.66    175.21 o 
   4  10  14     1893.73     1977.70    205.73 o 
   5  10  14     1751.29     1669.49    124.98 o 
  -7  11  14     3986.30     4168.68    175.26 o 
  -6  11  14     8278.10     8230.06    272.28 o 
  -5  11  14     8147.39     8729.92    201.31 o 
  -4  11  14    21121.82    19759.46    400.77 o 
  -3  11  14    12507.37    12388.15    265.45 o 
  -2  11  14    10368.27    10706.60    188.13 o 
  -1  11  14    16861.91    16802.74    259.57 o 
   0  11  14     4607.59     4800.66    134.96 o 
   1  11  14      212.01      219.97     51.83 o 
   2  11  14        7.41       44.76     52.96 o 
   3  11  14      120.11      176.45     74.13 o 
   4  11  14     3464.05     3337.00    221.18 o 
   5  11  14     3937.30     4137.14    176.88 o 
  -6  12  14       18.26       33.76     74.65 o 
  -5  12  14       48.21       52.72     70.30 o 
  -4  12  14      118.79       58.85     39.47 o 
  -3  12  14      346.30      261.09     60.62 o 
  -2  12  14      137.15      128.26     47.40 o 
  -1  12  14      395.43      386.00     52.62 o 
   0  12  14      700.81      601.44     66.25 o 
   1  12  14      857.61      747.05     71.51 o 
   2  12  14      566.88      569.03     79.15 o 
   3  12  14      654.21      691.37     91.81 o 
   4  12  14     1103.15     1215.43    113.16 o 
  -6  13  14     4490.30     4814.01    183.54 o 
  -5  13  14     8223.06     8501.89    235.83 o 
  -4  13  14     9726.97     9028.95    246.34 o 
  -3  13  14     6432.79     6337.96    163.93 o 
  -2  13  14     5280.02     5213.08    150.71 o 
  -1  13  14     5386.67     5344.02    127.87 o 
   0  13  14     2021.64     2096.00    114.89 o 
   1  13  14      891.28      957.95     81.47 o 
   2  13  14        1.16      -94.66     64.57 o 
   3  13  14      806.19      696.28     95.59 o 
   4  13  14     1273.63     1569.55    161.07 o 
  -5  14  14      718.10      709.74     97.44 o 
  -4  14  14     1307.00     1312.99     95.97 o 
  -3  14  14       10.14      -27.51     48.01 o 
  -2  14  14     1421.30     1442.69     88.55 o 
  -1  14  14     4756.23     4848.82    123.39 o 
   0  14  14     4145.17     4088.82    133.19 o 
   1  14  14    12769.98    12570.46    286.56 o 
   2  14  14     8713.67     8570.40    257.14 o 
   3  14  14     6753.88     6734.07    356.15 o 
  -4  15  14      128.84       92.62     65.45 o 
  -3  15  14      497.48      284.19    104.13 o 
  -2  15  14      288.18      288.64     65.28 o 
  -1  15  14       55.52       23.96     61.45 o 
   0  15  14      163.54       97.67     63.35 o 
   1  15  14       32.65      -50.44     59.14 o 
   2  15  14      181.15      135.78     82.55 o 
  -3  16  14       98.58       92.42     65.22 o 
  -2  16  14      883.07      954.24     86.23 o 
  -1  16  14     2815.74     2955.50    153.33 o 
   0  16  14    10517.19    10460.83    227.72 o 
   1  16  14     7600.83     7988.55    232.95 o 
  -1  17  14     1492.07     1510.33    122.34 o 
  -8   1  15      339.47      315.22     68.42 o 
  -7   1  15     3889.10     3742.23    124.34 o 
  -6   1  15     2950.35     3077.11     92.67 o 
  -5   1  15     6640.42     6539.15    124.11 o 
  -4   1  15    21841.26    20931.02    296.60 o 
  -3   1  15    26967.12    26112.45    322.35 o 
  -2   1  15    29439.24    28645.28    347.97 o 
  -1   1  15    28697.54    27344.76    334.61 o 
   0   1  15     9251.37     9101.96    141.47 o 
   1   1  15     4384.66     4442.38     91.79 o 
   2   1  15     2514.83     2385.94     82.19 o 
   3   1  15     1043.61     1074.30     75.87 o 
   4   1  15     2704.95     2761.15    140.35 o 
   5   1  15     5201.36     5294.36    172.94 o 
   6   1  15     4871.86     4965.22    190.41 o 
  -8   2  15     6744.07     6774.74    180.02 o 
  -7   2  15    11575.31    11378.69    204.91 o 
  -6   2  15     7839.41     7783.02    138.31 o 
  -5   2  15     1622.46     1644.09     65.66 o 
  -4   2  15      536.46      517.91     41.97 o 
  -3   2  15       14.89       25.51     27.78 o 
  -2   2  15      587.46      635.41     42.42 o 
  -1   2  15     1233.36     1110.88     65.07 o 
   0   2  15    13658.92    13316.76    201.67 o 
   1   2  15    10848.71    10988.50    163.80 o 
   2   2  15    12005.21    11690.34    172.75 o 
   3   2  15    10642.80    10542.05    206.88 o 
   4   2  15     8437.62     8185.84    188.81 o 
   5   2  15     6853.09     6953.84    177.85 o 
   6   2  15     3363.99     3405.11    292.67 o 
  -8   3  15      135.76       22.19     71.89 o 
  -7   3  15      623.16      687.06     71.61 o 
  -6   3  15     2378.43     2415.12    116.96 o 
  -5   3  15       99.45       91.20     38.49 o 
  -4   3  15     2694.34     2716.95     79.81 o 
  -3   3  15     7671.18     7607.50    136.35 o 
  -2   3  15     2612.29     2615.60     70.80 o 
  -1   3  15     1203.68     1146.38     52.25 o 
   0   3  15      160.70      177.94     33.66 o 
   1   3  15     1037.56     1084.13     58.11 o 
   2   3  15      548.15      671.23     54.49 o 
   3   3  15       16.59       98.95     42.75 o 
   4   3  15      309.68      378.89     64.21 o 
   5   3  15      971.22     1009.14     84.97 o 
   6   3  15     1383.15     1615.93    244.98 o 
  -8   4  15     9899.45    10291.90    226.34 o 
  -7   4  15    13059.81    13627.86    234.60 o 
  -6   4  15    13487.93    13938.02    260.23 o 
  -5   4  15     9813.72    10293.01    162.71 o 
  -4   4  15     1815.90     1729.68     64.66 o 
  -3   4  15      298.49      385.66     40.99 o 
  -2   4  15     1758.36     1786.71     64.23 o 
  -1   4  15     3451.21     3418.01    108.30 o 
   0   4  15    17161.18    16744.98    225.37 o 
   1   4  15    28683.94    28280.78    382.37 o 
   2   4  15     8462.15     8602.44    160.93 o 
   3   4  15    15519.19    15497.89    271.64 o 
   4   4  15    13931.27    13834.81    311.14 o 
   5   4  15     6612.53     6695.68    209.72 o 
   6   4  15     7315.82     7189.08    226.37 o 
  -8   5  15      168.23       83.02     64.18 o 
  -7   5  15      787.23      838.34     78.33 o 
  -6   5  15     2492.69     2406.88    154.17 o 
  -5   5  15     2300.67     2269.67    103.16 o 
  -4   5  15     4590.96     4647.47    157.46 o 
  -3   5  15      506.67      551.56     46.91 o 
  -2   5  15     5844.35     5572.84    115.64 o 
  -1   5  15    11452.06    10988.63    182.43 o 
   0   5  15     2167.70     1987.46     72.44 o 
   1   5  15     1081.56     1084.22     53.92 o 
   2   5  15      182.96      173.77     44.84 o 
   3   5  15       23.23       37.32     44.23 o 
   4   5  15      757.80      880.98     77.64 o 
   5   5  15      908.27     1124.05    106.65 o 
   6   5  15     1574.72     1821.99    136.87 o 
  -8   6  15     4823.06     5180.73    162.10 o 
  -7   6  15     7159.32     7286.39    182.26 o 
  -6   6  15     6504.83     6598.41    166.25 o 
  -5   6  15     4000.47     3741.01    129.84 o 
  -4   6  15      968.93      972.44     60.93 o 
  -3   6  15      617.78      631.64     85.98 o 
  -2   6  15       53.04       46.53     36.16 o 
  -1   6  15     1454.12     1467.40     59.18 o 
   0   6  15     5889.85     5883.75    121.12 o 
   1   6  15     6206.24     6276.71    116.10 o 
   2   6  15     6773.99     6516.47    137.96 o 
   3   6  15     7253.41     7136.98    150.96 o 
   4   6  15     4919.18     4955.06    127.57 o 
   5   6  15     2561.88     2689.54    190.51 o 
   6   6  15     1556.29     1516.11    128.28 o 
  -8   7  15       40.90       82.22     66.84 o 
  -7   7  15     2862.91     2749.32    123.38 o 
  -6   7  15     4301.36     4247.14    135.17 o 
  -5   7  15    10283.37    10153.81    362.02 o 
  -4   7  15     9675.41     9819.13    175.49 o 
  -3   7  15    16222.66    15955.05    245.61 o 
  -2   7  15    28343.98    27993.81    383.12 o 
  -1   7  15    29849.41    29314.05    396.94 o 
   0   7  15    15321.56    15606.50    293.55 o 
   1   7  15     2951.74     2724.88    102.02 o 
   2   7  15      785.15      788.78     73.88 o 
   3   7  15      293.61      288.53     53.15 o 
   4   7  15     1728.49     1941.82    104.54 o 
   5   7  15     2412.67     2377.87    149.02 o 
  -7   8  15      630.57      603.36     78.48 o 
  -6   8  15      108.69       86.32     56.90 o 
  -5   8  15      178.54      181.11     55.91 o 
  -4   8  15      721.01      671.40     57.36 o 
  -3   8  15       90.88       59.86     41.15 o 
  -2   8  15      385.65      430.12     49.19 o 
  -1   8  15      174.60      271.36     45.00 o 
   0   8  15      156.37      200.86     39.96 o 
   1   8  15       43.41       77.16     49.90 o 
   2   8  15       34.12       19.40     48.62 o 
   3   8  15      636.72      529.50     67.48 o 
   4   8  15      465.88      591.58     89.30 o 
   5   8  15       27.47       31.86     79.45 o 
  -7   9  15     3706.43     3585.83    170.71 o 
  -6   9  15     3440.83     3676.72    131.67 o 
  -5   9  15     4697.28     4879.98    163.80 o 
  -4   9  15    10794.26    10623.16    218.45 o 
  -3   9  15     8710.72     8780.91    229.00 o 
  -2   9  15    20574.49    20011.54    295.19 o 
  -1   9  15    24500.47    23948.29    339.29 o 
   0   9  15     5302.87     5341.51    120.33 o 
   1   9  15     1783.91     1765.44    115.77 o 
   2   9  15      256.88      221.90     57.64 o 
   3   9  15      535.41      565.07     70.71 o 
   4   9  15     1468.12     1466.11    115.28 o 
   5   9  15     1412.40     1461.61    332.90 o 
  -7  10  15     9380.70     9782.04    228.09 o 
  -6  10  15    10155.16    10326.30    231.02 o 
  -5  10  15     2086.24     1943.80    122.88 o 
  -4  10  15      961.15      764.47    118.66 o 
  -3  10  15        7.96       49.75     44.12 o 
  -2  10  15      561.30      634.74     56.90 o 
  -1  10  15      182.11      281.00     52.91 o 
   0  10  15     4401.82     4088.46    161.93 o 
   1  10  15     6260.95     6227.31    157.07 o 
   2  10  15     9251.22     8777.80    195.09 o 
   3  10  15    13367.85    13286.53    306.33 o 
   4  10  15     5380.30     5346.97    253.85 o 
   5  10  15     2691.69     2926.90    208.13 o 
  -6  11  15      852.34      960.60     89.23 o 
  -5  11  15      593.51      675.23     78.84 o 
  -4  11  15      163.94       74.82     66.89 o 
  -3  11  15      840.19      859.63     87.00 o 
  -2  11  15     1325.13     1366.80     73.68 o 
  -1  11  15       62.48       -7.60     40.91 o 
   0  11  15      121.23      151.47     63.66 o 
   1  11  15       30.88        1.36     52.23 o 
   2  11  15       45.74       81.22     57.73 o 
   3  11  15       33.74       93.39     73.54 o 
   4  11  15      563.37      572.96     94.35 o 
  -6  12  15     6002.07     5860.32    175.96 o 
  -5  12  15     5364.09     5332.16    161.18 o 
  -4  12  15     1652.95     1499.04    111.52 o 
  -3  12  15      463.01      435.89     67.49 o 
  -2  12  15     1943.57     1955.65     86.79 o 
  -1  12  15     1790.32     1733.67     83.19 o 
   0  12  15     6380.42     6244.76    185.97 o 
   1  12  15     9475.28     9045.18    290.55 o 
   2  12  15    12577.92    12541.26    250.18 o 
   3  12  15    11207.69    11521.28    367.13 o 
   4  12  15     6054.18     5804.15    202.82 o 
  -5  13  15     1048.41     1187.72     94.95 o 
  -4  13  15     4114.46     4230.22    143.45 o 
  -3  13  15     1731.81     1767.06    100.81 o 
  -2  13  15     5084.61     5079.86    128.43 o 
  -1  13  15     7652.77     7701.90    158.92 o 
   0  13  15     1663.83     1783.55    126.99 o 
   1  13  15      782.87      713.44    119.20 o 
   2  13  15      557.77      635.35     92.63 o 
   3  13  15       15.80      -12.97     77.42 o 
  -5  14  15      962.94      927.02     93.73 o 
  -4  14  15      648.36      626.41     81.40 o 
  -3  14  15      153.37       76.62     62.14 o 
  -2  14  15      247.22      172.54     55.73 o 
  -1  14  15     1481.82     1461.49     95.97 o 
   0  14  15     2719.73     2693.30    120.07 o 
   1  14  15     2100.30     2355.39    115.40 o 
   2  14  15     4384.59     4386.23    177.38 o 
  -4  15  15     7972.75     8277.99    207.51 o 
  -3  15  15    12147.21    11879.77    279.58 o 
  -2  15  15     9662.98     9490.84    271.94 o 
  -1  15  15     9936.59    10356.98    257.70 o 
   0  15  15     7629.20     7752.30    192.48 o 
   1  15  15     2135.53     2289.26    117.57 o 
   2  15  15     1031.82      962.06    108.26 o 
  -2  16  15       63.54      137.63     67.43 o 
  -1  16  15       21.23       53.46     67.15 o 
   0  16  15      297.44      232.12     70.63 o 
  -8   0  16     9432.15     9503.23    308.98 o 
  -7   0  16    14596.06    14085.44    382.62 o 
  -6   0  16    23631.78    22942.05    528.17 o 
  -5   0  16    13928.71    13390.56    277.22 o 
  -4   0  16    11913.76    11794.26    249.10 o 
  -3   0  16     3989.39     3785.75    122.85 o 
  -2   0  16     1705.08     1572.97    105.05 o 
  -1   0  16      395.34      399.03     56.45 o 
   0   0  16     5870.43     5614.63    149.65 o 
   1   0  16    15093.08    15052.23    296.99 o 
   2   0  16    19159.50    18016.18    343.63 o 
   3   0  16    20824.31    19793.48    482.70 o 
   4   0  16    17194.94    17435.18    602.68 o 
   5   0  16    10450.02     9985.64    317.14 o 
   6   0  16     7003.65     7293.90    275.99 o 
  -8   1  16       18.62       21.51     60.45 o 
  -7   1  16      105.27      102.01     45.84 o 
  -6   1  16      126.00      141.58     45.71 o 
  -5   1  16     2470.40     2372.54     83.80 o 
  -4   1  16     2479.02     2495.05     73.63 o 
  -3   1  16     3583.40     3606.50     84.94 o 
  -2   1  16     1888.79     1771.22     64.45 o 
  -1   1  16     6785.60     6434.47    115.11 o 
   0   1  16     4887.04     4772.21     97.48 o 
   1   1  16     1102.49     1110.94     54.67 o 
   2   1  16     1428.33     1459.72     71.29 o 
   3   1  16      166.23      116.10     53.51 o 
   4   1  16        1.22       63.45     57.40 o 
   5   1  16       17.57       -1.90     28.91 o 
   6   1  16      149.54      228.22     87.97 o 
  -8   2  16     3218.36     3227.86    131.43 o 
  -7   2  16     7367.56     7550.66    183.24 o 
  -6   2  16    11987.88    11851.72    185.32 o 
  -5   2  16     7443.81     7478.02    132.66 o 
  -4   2  16     4528.75     4431.31    129.66 o 
  -3   2  16     2230.81     2255.11     69.72 o 
  -2   2  16      421.15      477.61     42.03 o 
  -1   2  16       51.78      111.35     32.76 o 
   0   2  16     8991.90     8865.46    153.17 o 
   1   2  16     9841.17     9650.28    230.23 o 
   2   2  16     8094.97     7897.04    153.84 o 
   3   2  16     9702.45     9856.85    267.57 o 
   4   2  16     5292.69     5483.88    154.01 o 
   5   2  16     6453.80     6674.33    178.80 o 
   6   2  16     3537.37     3585.59    354.51 o 
  -8   3  16      467.44      339.61     77.22 o 
  -7   3  16      210.21      165.49     48.84 o 
  -6   3  16     2960.40     2751.28    103.85 o 
  -5   3  16     9581.69     9433.64    167.48 o 
  -4   3  16    13575.48    13487.44    210.74 o 
  -3   3  16    15400.89    15107.20    252.54 o 
  -2   3  16    27922.46    27436.16    367.36 o 
  -1   3  16    21269.84    20734.35    276.13 o 
   0   3  16    20727.36    19942.98    261.47 o 
   1   3  16    18090.42    17133.96    362.23 o 
   2   3  16     2026.79     2076.83     85.56 o 
   3   3  16      626.49      708.97     60.88 o 
   4   3  16        9.34       47.31     55.10 o 
   5   3  16      506.70      547.57     76.13 o 
   6   3  16     2564.72     2793.82    160.51 o 
  -8   4  16       37.35      147.44     65.69 o 
  -7   4  16      210.66      261.07     64.34 o 
  -6   4  16       67.55      103.21     46.92 o 
  -5   4  16        4.57       33.54     36.78 o 
  -4   4  16     2244.20     2336.44     89.65 o 
  -3   4  16      207.97      255.61     38.07 o 
  -2   4  16      234.96      292.43     38.08 o 
  -1   4  16      136.08      177.58     35.90 o 
   0   4  16      224.40      207.18     36.76 o 
   1   4  16       96.97      112.67     28.90 o 
   2   4  16       55.84      124.83     45.42 o 
   3   4  16       43.90       38.04     45.20 o 
   4   4  16      120.02       39.58     48.07 o 
   5   4  16      190.50      207.15    103.28 o 
  -8   5  16      340.34      358.07     75.07 o 
  -7   5  16      361.22      345.42     68.65 o 
  -6   5  16     2357.76     2428.25    130.29 o 
  -5   5  16     5226.06     5350.84    124.84 o 
  -4   5  16     8495.38     8592.72    160.88 o 
  -3   5  16    14402.79    14226.68    257.65 o 
  -2   5  16    22978.23    22183.04    315.65 o 
  -1   5  16    18151.31    17723.42    264.58 o 
   0   5  16    12519.22    12007.50    178.77 o 
   1   5  16    10244.78    10034.64    180.68 o 
   2   5  16     3307.65     3506.43    121.59 o 
   3   5  16       72.72       86.30     48.39 o 
   4   5  16        3.85      -28.45     55.96 o 
   5   5  16     1148.84      997.32    108.83 o 
  -8   6  16     4903.80     5069.00    160.05 o 
  -7   6  16     4519.98     4750.51    149.72 o 
  -6   6  16     6279.55     6454.03    282.76 o 
  -5   6  16    10963.25    10976.86    224.13 o 
  -4   6  16     6238.97     6118.18    133.62 o 
  -3   6  16     6312.05     6367.00    133.15 o 
  -2   6  16      409.11      342.21     46.38 o 
  -1   6  16     2651.24     2506.41     97.27 o 
   0   6  16     6286.87     6033.91    153.60 o 
   1   6  16     8775.94     8399.06    162.10 o 
   2   6  16     7690.02     7517.87    154.94 o 
   3   6  16     8588.47     8852.02    177.16 o 
   4   6  16     6891.72     7026.59    181.95 o 
   5   6  16     4538.09     5112.28    252.18 o 
  -7   7  16       28.05       88.84     63.73 o 
  -6   7  16       49.83       76.67     57.69 o 
  -5   7  16       62.82       93.16     63.77 o 
  -4   7  16      641.18      705.80     75.85 o 
  -3   7  16     3184.41     3114.26    126.34 o 
  -2   7  16     2082.97     1879.62     78.58 o 
  -1   7  16     1673.01     1693.98     74.94 o 
   0   7  16     1220.50     1216.71    120.24 o 
   1   7  16      366.54      402.27     59.55 o 
   2   7  16      158.49      173.31     54.48 o 
   3   7  16       59.97       77.19     54.74 o 
   4   7  16       15.99       46.21     69.87 o 
   5   7  16      175.40      151.93     84.50 o 
  -7   8  16    12172.97    12645.59    299.10 o 
  -6   8  16     9646.36     9642.70    216.95 o 
  -5   8  16     7434.18     7926.15    222.67 o 
  -4   8  16     8601.45     8502.64    223.90 o 
  -3   8  16     5725.42     5864.49    131.54 o 
  -2   8  16       40.44       42.98     41.59 o 
  -1   8  16      654.07      734.06     57.79 o 
   0   8  16     4151.45     4123.67    118.56 o 
   1   8  16    11002.45    11027.49    220.91 o 
   2   8  16    16049.34    15876.17    288.98 o 
   3   8  16    14938.81    15219.81    348.93 o 
   4   8  16    13826.90    14115.90    371.34 o 
   5   8  16     6890.38     7088.68    285.96 o 
  -7   9  16      304.74      262.77     75.01 o 
  -6   9  16      394.75      448.29     74.43 o 
  -5   9  16     2026.49     2034.63    125.86 o 
  -4   9  16     1562.99     1554.09    133.24 o 
  -3   9  16     3403.70     3511.27    103.68 o 
  -2   9  16     2367.74     2374.26     90.03 o 
  -1   9  16     3756.54     3677.48    131.49 o 
   0   9  16     3624.80     3444.26    116.61 o 
   1   9  16     1870.97     1801.86     94.76 o 
   2   9  16      569.77      490.23     67.10 o 
   3   9  16       31.61       42.07     59.73 o 
   4   9  16     1188.15     1249.51    112.49 o 
  -6  10  16     3736.85     3957.89    143.31 o 
  -5  10  16     2025.24     2108.44    110.28 o 
  -4  10  16     2990.04     2999.16    144.54 o 
  -3  10  16     1279.90     1380.22     88.66 o 
  -2  10  16      499.64      515.25     57.49 o 
  -1  10  16      991.70     1006.18     64.58 o 
   0  10  16     2084.03     2185.13    101.60 o 
   1  10  16     4797.46     4640.33    138.99 o 
   2  10  16     4818.60     4847.25    158.56 o 
   3  10  16     4101.71     4257.18    166.03 o 
   4  10  16     4202.09     4443.23    300.34 o 
  -6  11  16      739.55      746.84     87.27 o 
  -5  11  16     6377.38     6424.62    176.09 o 
  -4  11  16     8723.79     8378.36    198.31 o 
  -3  11  16    10542.48    10569.42    230.64 o 
  -2  11  16    18213.67    17752.88    294.74 o 
  -1  11  16    13725.57    13806.88    255.12 o 
   0  11  16    10079.86    10092.85    213.85 o 
   1  11  16     5452.33     5331.86    151.00 o 
   2  11  16     2240.64     2046.77    107.44 o 
   3  11  16     1500.14     1360.97    130.68 o 
   4  11  16      185.19      175.82     85.82 o 
  -6  12  16      621.07      618.95     89.32 o 
  -5  12  16      329.32      280.92     73.44 o 
  -4  12  16      376.31      324.50     71.16 o 
  -3  12  16      212.69      268.89     71.44 o 
  -2  12  16       51.35       84.37     49.38 o 
  -1  12  16      312.81      309.81     54.95 o 
   0  12  16      110.59      156.57     61.71 o 
   1  12  16       52.64      113.88     60.94 o 
   2  12  16      613.97      660.21     77.57 o 
   3  12  16      886.84      846.11    103.49 o 
  -5  13  16     2831.51     2918.64    136.96 o 
  -4  13  16     4111.26     4241.72    170.46 o 
  -3  13  16     9229.92     8860.44    205.03 o 
  -2  13  16     8998.14     8944.11    178.65 o 
  -1  13  16     9795.86     9396.68    208.62 o 
   0  13  16     6930.25     6810.67    173.91 o 
   1  13  16     3715.13     3815.19    135.15 o 
   2  13  16     2551.37     2258.89    137.04 o 
  -4  14  16     4347.09     4272.77    174.54 o 
  -3  14  16     1563.68     1587.82    102.47 o 
  -2  14  16      148.41      168.03     60.57 o 
  -1  14  16      896.09      922.34     84.08 o 
   0  14  16      824.35      971.92     87.12 o 
   1  14  16     5662.18     5445.66    233.40 o 
   2  14  16     5748.29     5763.91    198.15 o 
  -3  15  16      550.65      513.26     79.14 o 
  -2  15  16      163.79      120.24     69.37 o 
  -1  15  16      404.37      540.07     78.40 o 
   0  15  16      392.77      439.12     76.70 o 
   1  15  16      125.65      105.87     81.02 o 
  -8   1  17     2400.04     2384.51    121.80 o 
  -7   1  17     1569.72     1484.38     95.65 o 
  -6   1  17       18.89       49.01     44.18 o 
  -5   1  17     2489.25     2595.38     81.45 o 
  -4   1  17     4340.32     4197.83     96.85 o 
  -3   1  17    12932.94    12449.18    190.84 o 
  -2   1  17    16699.67    16091.98    222.85 o 
  -1   1  17    18847.70    18136.29    244.41 o 
   0   1  17    24124.72    22964.32    296.01 o 
   1   1  17    13674.54    13382.29    196.15 o 
   2   1  17     6379.90     6430.80    173.04 o 
   3   1  17      829.08      876.75    133.44 o 
   4   1  17      603.05      592.65     75.43 o 
   5   1  17       46.95       23.03     63.14 o 
  -8   2  17     4092.54     4128.19    174.47 o 
  -7   2  17     6479.87     6737.37    301.44 o 
  -6   2  17     7732.91     7761.40    165.95 o 
  -5   2  17     6797.67     6788.19    178.39 o 
  -4   2  17     7926.00     7715.69    142.84 o 
  -3   2  17     5823.76     5480.55    108.78 o 
  -2   2  17       63.94      101.68     34.87 o 
  -1   2  17        3.53       34.25     32.80 o 
   0   2  17      253.96      308.18     38.16 o 
   1   2  17     1014.01     1186.73     62.73 o 
   2   2  17     5885.76     5766.95    159.41 o 
   3   2  17     4754.90     5086.14    150.14 o 
   4   2  17     9602.61     9925.00    223.12 o 
   5   2  17     5857.19     5728.80    169.53 o 
  -8   3  17      816.04      818.99    100.33 o 
  -7   3  17      146.62       57.09     36.26 o 
  -6   3  17      434.70      417.61     65.53 o 
  -5   3  17      417.76      403.67     51.49 o 
  -4   3  17      835.48      845.92     53.48 o 
  -3   3  17     1407.37     1407.81     65.92 o 
  -2   3  17     1709.29     1672.38     70.03 o 
  -1   3  17      761.48      769.58     49.30 o 
   0   3  17     6297.28     6264.65    159.21 o 
   1   3  17     7484.15     7495.63    133.10 o 
   2   3  17      500.08      528.50     56.92 o 
   3   3  17      655.29      662.56     75.26 o 
   4   3  17        4.73      -51.05     57.69 o 
   5   3  17       32.84      118.78     67.87 o 
  -8   4  17     8386.77     8862.22    213.64 o 
  -7   4  17    12289.04    12386.89    254.87 o 
  -6   4  17    15917.24    15724.42    290.79 o 
  -5   4  17    12654.87    12989.17    197.76 o 
  -4   4  17    13450.36    13437.32    199.45 o 
  -3   4  17    12043.57    11974.80    198.32 o 
  -2   4  17     1668.89     1691.56     65.92 o 
  -1   4  17       87.38       72.92     34.86 o 
   0   4  17      493.10      514.26     46.07 o 
   1   4  17     4620.06     4508.38    110.55 o 
   2   4  17     4854.50     4865.50    124.14 o 
   3   4  17    13132.90    12895.07    225.18 o 
   4   4  17    13778.09    14275.07    331.16 o 
   5   4  17    10625.36    11157.72    294.41 o 
  -7   5  17      113.22       38.24     63.10 o 
  -6   5  17       32.70       22.77     56.45 o 
  -5   5  17      308.44      368.42     52.63 o 
  -4   5  17     1510.45     1561.96    116.76 o 
  -3   5  17     2439.54     2443.37     92.03 o 
  -2   5  17     4105.75     3989.72    126.59 o 
  -1   5  17     5794.69     5842.77    113.93 o 
   0   5  17     5316.60     5137.91    106.84 o 
   1   5  17     4234.17     4031.82    111.14 o 
   2   5  17      344.78      454.69     56.04 o 
   3   5  17      863.21      925.52     71.58 o 
   4   5  17      204.82      252.06     67.57 o 
   5   5  17       14.57       69.99     85.91 o 
  -7   6  17     5574.47     5462.25    163.53 o 
  -6   6  17     7018.71     6964.46    208.07 o 
  -5   6  17     2543.71     2855.60    114.07 o 
  -4   6  17     4566.04     4569.30    116.94 o 
  -3   6  17     2058.93     2033.26     86.35 o 
  -2   6  17     1195.17     1234.40     68.13 o 
  -1   6  17       35.29       55.47     40.21 o 
   0   6  17      180.51      236.96     45.62 o 
   1   6  17     1445.73     1550.48     78.12 o 
   2   6  17     3708.28     3747.80    112.34 o 
   3   6  17     3255.65     3400.01    113.19 o 
   4   6  17     6221.94     6649.69    182.35 o 
   5   6  17     3725.07     3608.34    261.82 o 
  -7   7  17      323.78      306.14     73.66 o 
  -6   7  17        6.17      -40.18     54.02 o 
  -5   7  17     1066.21     1127.09     85.80 o 
  -4   7  17     5177.92     5173.96    126.62 o 
  -3   7  17    14468.78    14372.69    326.41 o 
  -2   7  17    18740.15    19018.92    287.14 o 
  -1   7  17    19609.00    19190.88    287.39 o 
   0   7  17    20683.18    20418.18    337.41 o 
   1   7  17    11202.66    10815.42    233.06 o 
   2   7  17     4340.54     4366.36    137.13 o 
   3   7  17     3077.44     3088.37    243.85 o 
   4   7  17      906.97      900.50    132.49 o 
  -7   8  17        9.74       59.35     67.11 o 
  -6   8  17      216.92      166.78     66.73 o 
  -5   8  17       74.73      159.27     63.20 o 
  -4   8  17     1251.85     1269.91    100.05 o 
  -3   8  17       23.15       89.28     47.30 o 
  -2   8  17        5.54       50.31     44.91 o 
  -1   8  17       17.47       72.16     40.28 o 
   0   8  17        1.35       49.80     49.74 o 
   1   8  17      157.43      199.59     58.33 o 
   2   8  17       46.73       47.63     56.45 o 
   3   8  17      107.93      159.33     64.75 o 
   4   8  17      163.94       73.78    102.25 o 
  -6   9  17       45.94      -23.98     65.09 o 
  -5   9  17      666.56      687.09     78.99 o 
  -4   9  17     4685.40     4689.90    184.38 o 
  -3   9  17     9346.28     9529.48    181.85 o 
  -2   9  17    12473.60    12615.30    248.46 o 
  -1   9  17    15966.05    15959.33    253.60 o 
   0   9  17    10274.95    10276.08    215.00 o 
   1   9  17     7431.43     7551.06    180.17 o 
   2   9  17     3801.98     3881.03    177.94 o 
   3   9  17     2534.68     2743.05    124.00 o 
   4   9  17      926.66      934.34    106.77 o 
  -6  10  17     6303.71     6418.75    181.98 o 
  -5  10  17     5004.93     4905.74    183.70 o 
  -4  10  17     6511.89     6642.04    231.59 o 
  -3  10  17     5558.07     5446.33    134.83 o 
  -2  10  17      128.36      119.21     49.15 o 
  -1  10  17        9.25       85.38     47.88 o 
   0  10  17       51.74      130.05     57.74 o 
   1  10  17     1723.86     1646.58     96.81 o 
   2  10  17     3666.05     3724.64    134.90 o 
   3  10  17     5393.93     5395.10    191.42 o 
  -6  11  17       25.83      -66.91     66.64 o 
  -5  11  17       24.90      -39.81     54.25 o 
  -4  11  17      301.54      339.07     70.84 o 
  -3  11  17       35.75       70.51     51.33 o 
  -2  11  17       90.48      147.57     51.73 o 
  -1  11  17      560.67      649.77     69.40 o 
   0  11  17      989.51     1034.06     82.26 o 
   1  11  17      358.03      372.27     68.33 o 
   2  11  17      528.23      543.48     77.29 o 
   3  11  17      105.18      144.81     82.24 o 
  -5  12  17     6581.53     6958.84    191.28 o 
  -4  12  17     6512.74     6648.10    201.55 o 
  -3  12  17     9604.98     9969.27    241.34 o 
  -2  12  17      669.32      624.61     65.23 o 
  -1  12  17        2.65       65.69     61.17 o 
   0  12  17      201.07      204.54     61.21 o 
   1  12  17     3540.73     3544.16    131.83 o 
   2  12  17     3198.62     3095.21    178.72 o 
  -4  13  17     1258.65     1103.90     94.38 o 
  -3  13  17     2627.14     2492.56    129.55 o 
  -2  13  17     3914.10     3937.64    120.57 o 
  -1  13  17     4570.35     4639.40    183.57 o 
   0  13  17     4408.07     4450.91    146.42 o 
   1  13  17     2798.68     2792.50    127.83 o 
   2  13  17     1912.86     1895.37    139.61 o 
  -3  14  17      618.24      619.52     81.73 o 
  -2  14  17      121.08      176.07     67.18 o 
  -1  14  17        2.22       45.48     66.78 o 
   0  14  17      450.60      513.49     79.44 o 
   1  14  17      227.39      245.82     72.82 o 
  -8   0  18     6820.50     6574.83    259.49 o 
  -7   0  18    10770.23    10522.55    468.61 o 
  -6   0  18    16840.71    16929.90    347.32 o 
  -5   0  18    12400.43    12570.22    273.89 o 
  -4   0  18    23007.39    22567.21    421.49 o 
  -3   0  18    14785.37    14124.21    555.09 o 
  -2   0  18     3786.83     3680.34    138.07 o 
  -1   0  18     1826.20     1774.15    140.54 o 
   0   0  18       88.57      175.84     55.15 o 
   1   0  18     5768.95     5577.10    161.59 o 
   2   0  18     2380.85     2627.78    159.26 o 
   3   0  18     9266.48     9393.08    302.11 o 
   4   0  18    13984.72    14487.07    551.90 o 
   5   0  18     8396.01     9030.25    316.05 o 
  -8   1  18      428.29      350.60     76.19 o 
  -7   1  18      103.02      144.81     55.93 o 
  -6   1  18      188.51      180.46     47.01 o 
  -5   1  18        1.41        4.02     38.65 o 
  -4   1  18      764.65      716.99     52.35 o 
  -3   1  18     1538.21     1445.56     64.60 o 
  -2   1  18     3962.31     4049.79     94.11 o 
  -1   1  18     7489.04     7570.20    134.00 o 
   0   1  18      919.93     1072.13     56.45 o 
   1   1  18     2073.69     2187.58     76.02 o 
   2   1  18     2533.23     2460.60    221.41 o 
   3   1  18      918.15      765.25    310.54 o 
   4   1  18      954.91     1124.12     94.48 o 
   5   1  18       15.67      133.71     70.39 o 
  -8   2  18     3023.25     3036.18    160.62 o 
  -7   2  18     5260.48     5571.15    153.19 o 
  -6   2  18     5646.03     5503.69    160.97 o 
  -5   2  18     7907.69     7627.18    140.70 o 
  -4   2  18     7887.16     7597.43    137.87 o 
  -3   2  18     8794.80     8439.91    166.46 o 
  -2   2  18     1947.38     1870.55     70.76 o 
  -1   2  18      290.29      284.55     41.27 o 
   0   2  18       50.30       32.91     36.31 o 
   1   2  18     1198.07     1224.38     65.35 o 
   2   2  18      979.57      918.62     68.45 o 
   3   2  18     2570.88     2836.10    126.40 o 
   4   2  18     5605.10     5854.60    171.75 o 
   5   2  18     4338.26     4321.99    156.80 o 
  -7   3  18      707.41      880.08     86.02 o 
  -6   3  18      282.11      267.41     56.03 o 
  -5   3  18       19.65      146.95     47.60 o 
  -4   3  18     4410.04     4297.99    102.27 o 
  -3   3  18     6763.00     6655.71    125.50 o 
  -2   3  18    11990.82    11934.10    196.26 o 
  -1   3  18    15466.42    15117.43    232.56 o 
   0   3  18    12897.96    12426.42    188.27 o 
   1   3  18    14251.55    14095.76    207.88 o 
   2   3  18     9920.87     9978.54    189.72 o 
   3   3  18     7698.21     7358.98    187.11 o 
   4   3  18     3075.76     3269.84    262.50 o 
   5   3  18      373.14      381.46     81.77 o 
  -7   4  18        4.81       45.42     46.22 o 
  -6   4  18       65.49      104.80     51.71 o 
  -5   4  18       14.43       52.75     44.67 o 
  -4   4  18      541.22      529.56     61.89 o 
  -3   4  18        3.62       62.72     37.81 o 
  -2   4  18      165.19      173.86     40.56 o 
  -1   4  18        3.50       -1.09     42.05 o 
   0   4  18      106.07      101.74     39.10 o 
   1   4  18        1.00       35.35     38.97 o 
   2   4  18      261.71      275.81     61.07 o 
   3   4  18       76.08      142.37     65.20 o 
   4   4  18        1.94       96.97     65.39 o 
   5   4  18      260.10      256.64     90.30 o 
  -7   5  18     1497.05     1382.66     98.90 o 
  -6   5  18      775.10      757.17     81.02 o 
  -5   5  18      853.18      922.25     68.95 o 
  -4   5  18     3303.15     3243.58    101.66 o 
  -3   5  18     5482.81     5624.86    150.90 o 
  -2   5  18     9012.48     8661.30    187.62 o 
  -1   5  18     9201.48     8902.69    190.13 o 
   0   5  18    11174.57    11020.86    175.37 o 
   1   5  18    13336.60    13373.22    416.01 o 
   2   5  18    11908.65    11691.70    334.04 o 
   3   5  18     3060.56     3180.30    156.06 o 
   4   5  18     3135.36     3227.43    226.99 o 
  -7   6  18     4526.33     4536.01    155.45 o 
  -6   6  18     7691.30     7565.02    191.65 o 
  -5   6  18    11281.60    11411.02    238.35 o 
  -4   6  18    11540.54    11453.65    204.75 o 
  -3   6  18     8615.05     8718.06    169.04 o 
  -2   6  18     2682.27     2487.12     91.14 o 
  -1   6  18      117.71      186.36     46.36 o 
   0   6  18       21.83       35.86     43.73 o 
   1   6  18       87.59       75.19     55.55 o 
   2   6  18     2241.22     2307.44    111.26 o 
   3   6  18     3991.11     4129.10    126.08 o 
   4   6  18     3976.44     4426.65    157.28 o 
  -7   7  18      449.38      463.15    130.24 o 
  -6   7  18        6.53       49.84     59.94 o 
  -5   7  18       21.79      -31.50     57.12 o 
  -4   7  18      620.49      654.13     86.61 o 
  -3   7  18     2345.11     2374.88     94.54 o 
  -2   7  18      722.73      641.21     58.53 o 
  -1   7  18     1475.98     1415.44     75.23 o 
   0   7  18      899.34      822.78    121.73 o 
   1   7  18      732.25      861.02     83.39 o 
   2   7  18      311.72      414.07     87.60 o 
   3   7  18      357.74      417.87     72.46 o 
   4   7  18      295.95      351.67    115.38 o 
  -6   8  18    10520.40    10435.08    275.70 o 
  -5   8  18    13699.10    14224.12    310.99 o 
  -4   8  18    20685.76    20915.87    360.86 o 
  -3   8  18    12107.82    12372.16    217.71 o 
  -2   8  18     3255.79     3428.62    105.80 o 
  -1   8  18     1647.62     1509.70     89.16 o 
   0   8  18       95.53       21.10     45.93 o 
   1   8  18     1560.47     1612.36     96.05 o 
   2   8  18     3323.84     3358.91    128.21 o 
   3   8  18     4040.98     3854.20    141.27 o 
   4   8  18     7085.00     7542.68    308.03 o 
  -6   9  18       97.38      179.05     70.35 o 
  -5   9  18        1.37       30.83     62.90 o 
  -4   9  18      130.94      115.44     62.02 o 
  -3   9  18     1274.77     1424.84     81.55 o 
  -2   9  18     2809.12     2983.17    101.12 o 
  -1   9  18     4250.37     4131.29    113.92 o 
   0   9  18     2905.83     2996.74    122.13 o 
   1   9  18     3218.26     3226.32    126.94 o 
   2   9  18     3046.29     3306.33    129.74 o 
   3   9  18      745.03      712.11     84.03 o 
  -6  10  18     2905.68     3075.32    143.66 o 
  -5  10  18     3335.52     3391.70    141.38 o 
  -4  10  18     4955.52     4958.32    155.94 o 
  -3  10  18     2893.28     2908.19    109.03 o 
  -2  10  18      766.05      872.06     70.14 o 
  -1  10  18       23.42       55.25     48.95 o 
   0  10  18        0.41      150.27     63.38 o 
   1  10  18      229.14      282.64     69.58 o 
   2  10  18     1386.93     1404.00    145.10 o 
   3  10  18     1701.66     1710.10    129.74 o 
  -5  11  18      371.14      409.60     77.72 o 
  -4  11  18     3336.44     3097.70    133.92 o 
  -3  11  18     1854.66     1944.93     94.56 o 
  -2  11  18     6781.95     6631.87    152.26 o 
  -1  11  18    11274.12    10822.18    280.90 o 
   0  11  18     9802.63     9769.55    218.50 o 
   1  11  18     9560.84     9371.96    216.05 o 
   2  11  18     6308.48     6236.33    174.30 o 
  -4  12  18      478.60      439.92     78.69 o 
  -3  12  18     1502.58     1538.33    137.61 o 
  -2  12  18      322.50      308.55     61.86 o 
  -1  12  18      438.27      493.15     74.11 o 
   0  12  18       10.14       64.59     63.88 o 
   1  12  18       49.07       89.21     66.35 o 
   2  12  18       92.83      155.00     86.64 o 
  -4  13  18     1772.94     1625.90    143.11 o 
  -3  13  18     1772.68     1742.38    109.67 o 
  -2  13  18     4185.76     4115.00    125.85 o 
  -1  13  18     5692.28     6175.90    173.08 o 
   0  13  18     7728.53     7905.32    315.47 o 
   1  13  18     6733.82     6614.28    182.38 o 
  -2  14  18     1862.09     1934.76    137.35 o 
  -1  14  18      471.99      508.31     80.43 o 
  -7   1  19     2583.74     2648.22    109.67 o 
  -6   1  19     6506.97     6281.88    132.47 o 
  -5   1  19      890.81      981.21     75.28 o 
  -4   1  19      200.23      250.29     45.79 o 
  -3   1  19     2239.04     2394.52     81.24 o 
  -2   1  19    17929.40    16980.22    239.50 o 
  -1   1  19    15495.07    14799.98    215.34 o 
   0   1  19     9179.34     9477.29    159.06 o 
   1   1  19    14028.21    14115.69    211.56 o 
   2   1  19    13234.89    13130.45    265.92 o 
   3   1  19     8275.58     8305.54    289.71 o 
   4   1  19     5104.70     5350.58    168.36 o 
  -7   2  19     6858.37     7067.19    209.25 o 
  -6   2  19     7992.09     7888.53    151.12 o 
  -5   2  19     6563.77     6527.21    131.58 o 
  -4   2  19     7284.74     7346.51    138.26 o 
  -3   2  19     7013.38     6766.39    129.74 o 
  -2   2  19    10985.48    10935.17    175.38 o 
  -1   2  19     6988.62     6897.45    130.74 o 
   0   2  19      705.13      704.18     53.71 o 
   1   2  19      196.48      204.87     44.10 o 
   2   2  19     1221.94     1145.91     90.81 o 
   3   2  19      953.89     1062.97    104.16 o 
   4   2  19     3272.81     3566.79    163.85 o 
  -7   3  19      134.02      162.59     67.47 o 
  -6   3  19       51.88      109.92     52.05 o 
  -5   3  19      659.58      749.95     64.80 o 
  -4   3  19      290.62      294.19     46.91 o 
  -3   3  19      299.75      331.40     45.86 o 
  -2   3  19     1356.67     1201.85     62.73 o 
  -1   3  19     2472.07     2416.07     84.45 o 
   0   3  19     1102.99     1243.78     81.00 o 
   1   3  19     2973.70     3061.64    124.73 o 
   2   3  19     1040.01     1148.24     77.03 o 
   3   3  19     1003.88     1137.21     94.76 o 
   4   3  19      264.31      452.54     94.91 o 
  -7   4  19     5775.46     5991.52    197.75 o 
  -6   4  19    11953.50    12164.92    285.54 o 
  -5   4  19    17928.30    18057.56    527.29 o 
  -4   4  19    14546.79    14330.57    301.27 o 
  -3   4  19    15476.20    14728.53    465.61 o 
  -2   4  19     9936.42     9289.75    188.80 o 
  -1   4  19     5933.90     5744.64    118.84 o 
   0   4  19      604.06      710.62     55.20 o 
   1   4  19      151.31      105.84     49.05 o 
   2   4  19       65.45       96.64     53.72 o 
   3   4  19     5111.57     5372.09    163.89 o 
   4   4  19     5955.00     6548.24    189.13 o 
  -7   5  19     1950.78     1669.40    107.14 o 
  -6   5  19      747.04      879.39     86.95 o 
  -5   5  19       61.59       71.99     50.01 o 
  -4   5  19      844.27      854.32     75.27 o 
  -3   5  19      514.54      618.12     60.34 o 
  -2   5  19     2068.38     2434.27    105.85 o 
  -1   5  19     3668.83     3698.93    121.03 o 
   0   5  19     1371.89     1462.15     75.89 o 
   1   5  19     2274.51     2373.68    111.20 o 
   2   5  19     2563.27     2595.01    128.05 o 
   3   5  19     2701.21     2557.61    125.65 o 
   4   5  19     2693.02     2706.59    134.02 o 
  -7   6  19     1914.77     2072.79    141.10 o 
  -6   6  19     4013.84     4105.57    152.50 o 
  -5   6  19     5299.57     5130.77    157.42 o 
  -4   6  19     6338.46     6074.51    157.12 o 
  -3   6  19     3179.05     3007.90    114.71 o 
  -2   6  19     7825.05     7583.12    156.54 o 
  -1   6  19     1691.87     1754.06     83.03 o 
   0   6  19       84.12      155.38     57.81 o 
   1   6  19       23.50       24.95     56.76 o 
   2   6  19      497.24      417.94     70.99 o 
   3   6  19     1234.20     1446.73    121.44 o 
   4   6  19     3373.45     3507.40    215.42 o 
  -6   7  19     4037.17     4319.02    252.57 o 
  -5   7  19      185.64      133.95     66.50 o 
  -4   7  19       63.36       20.93     30.54 o 
  -3   7  19     3920.05     3795.47    113.79 o 
  -2   7  19     8800.88     8617.90    200.21 o 
  -1   7  19     9058.93     8987.46    174.99 o 
   0   7  19     9985.05     9691.54    212.28 o 
   1   7  19    12855.14    12503.80    252.12 o 
   2   7  19    10122.94    10002.52    221.68 o 
   3   7  19     7302.31     7389.57    196.94 o 
  -6   8  19       28.39       16.92     67.30 o 
  -5   8  19      244.65      235.05     81.98 o 
  -4   8  19      249.98      175.67     55.99 o 
  -3   8  19       70.33       75.14     52.51 o 
  -2   8  19      540.98      571.02     69.87 o 
  -1   8  19       27.76       20.73     47.99 o 
   0   8  19      100.89       40.27     44.23 o 
   1   8  19       35.50       88.20     61.13 o 
   2   8  19       54.37       88.36     65.97 o 
   3   8  19      153.07      175.02     72.23 o 
  -6   9  19     2651.76     2640.63    156.72 o 
  -5   9  19      342.25      243.41     74.42 o 
  -4   9  19      613.98      535.92     77.85 o 
  -3   9  19     1670.54     1747.32     97.85 o 
  -2   9  19     6159.88     5911.48    142.56 o 
  -1   9  19     9857.89    10026.13    220.74 o 
   0   9  19     7340.32     7169.05    183.31 o 
   1   9  19     9996.47     9833.15    221.24 o 
   2   9  19     7042.02     7398.02    191.47 o 
   3   9  19     3919.21     3789.26    170.16 o 
  -5  10  19     5457.07     5402.79    169.38 o 
  -4  10  19     5452.20     5789.65    169.81 o 
  -3  10  19     4907.62     4900.42    132.84 o 
  -2  10  19     4694.24     4683.07    128.08 o 
  -1  10  19     3943.54     3984.74    138.11 o 
   0  10  19     1101.02     1148.86     91.85 o 
   1  10  19       40.44       21.79     64.37 o 
   2  10  19      534.60      521.71     82.27 o 
  -4  11  19       24.63      -11.15     65.84 o 
  -3  11  19      518.63      534.69     68.81 o 
  -2  11  19      245.97      296.37     60.83 o 
  -1  11  19      291.88      221.53     81.59 o 
   0  11  19     1909.77     2055.72    113.86 o 
   1  11  19      348.73      386.92     75.94 o 
  -4  12  19    11322.81    11736.34    259.74 o 
  -3  12  19     7453.84     7639.98    196.37 o 
  -2  12  19     3938.84     4194.31    129.34 o 
  -1  12  19     2601.78     2684.91    206.79 o 
   0  12  19     1502.42     1537.93    105.86 o 
   1  12  19       30.50      130.32     72.47 o 
  -2  13  19     2410.38     2460.42    158.65 o 
  -1  13  19     2359.53     2536.86    127.48 o 
  -7   0  20     4484.01     4276.86    314.85 o 
  -6   0  20     9906.20    10054.33    255.78 o 
  -5   0  20     9933.53    10003.04    263.64 o 
  -4   0  20    10786.85    11096.53    259.14 o 
  -3   0  20    11457.79    10932.60    253.91 o 
  -2   0  20    19771.85    18901.10    372.62 o 
  -1   0  20     7346.46     7249.03    193.47 o 
   0   0  20     5995.74     5978.16    174.13 o 
   1   0  20      924.74      973.01     89.42 o 
   2   0  20        1.07       49.72    102.73 o 
   3   0  20      222.49      154.52    169.95 o 
   4   0  20     3672.75     3546.79    215.19 o 
  -7   1  20     2024.80     2252.69    106.26 o 
  -6   1  20     1260.21     1312.25     74.16 o 
  -5   1  20      446.02      418.33     53.01 o 
  -4   1  20       11.17       41.20     41.96 o 
  -3   1  20      282.40      372.52     50.19 o 
  -2   1  20       35.54      112.48     46.11 o 
  -1   1  20      879.30      910.63     58.49 o 
   0   1  20      941.69     1078.34     62.70 o 
   1   1  20     1338.38     1339.51     78.34 o 
   2   1  20     3038.04     2978.89    252.86 o 
   3   1  20     1109.48      816.61    129.87 o 
   4   1  20      687.01      643.65     96.00 o 
  -7   2  20     1731.19     1754.79    108.02 o 
  -6   2  20     3595.26     3626.97    149.54 o 
  -5   2  20     6847.96     6908.73    164.02 o 
  -4   2  20     7723.97     7722.93    146.67 o 
  -3   2  20     7793.19     7727.95    144.08 o 
  -2   2  20     7291.85     7304.65    138.70 o 
  -1   2  20     5513.89     5448.05    119.30 o 
   0   2  20     1264.54     1237.97     68.07 o 
   1   2  20      405.15      401.43     57.96 o 
   2   2  20        2.66       27.60     50.07 o 
   3   2  20      146.70      260.55     75.81 o 
   4   2  20      798.80      987.21    164.41 o 
  -7   3  20     6002.71     6115.65    176.02 o 
  -6   3  20     5788.42     5722.52    165.00 o 
  -5   3  20     2580.94     2473.19    113.62 o 
  -4   3  20      253.80      227.06     53.03 o 
  -3   3  20       57.11       12.07     40.99 o 
  -2   3  20     1633.64     1654.87     73.54 o 
  -1   3  20     4030.49     3977.79    107.62 o 
   0   3  20     8662.93     8898.52    217.91 o 
   1   3  20    13267.30    13697.53    238.91 o 
   2   3  20    12096.74    12971.61    270.27 o 
   3   3  20    10842.11    10816.94    246.55 o 
  -6   4  20       23.81      135.04     54.40 o 
  -5   4  20       20.71      -16.02     40.04 o 
  -4   4  20      236.08      278.19     67.71 o 
  -3   4  20       22.86      -18.30     41.54 o 
  -2   4  20       12.69       34.35     46.52 o 
  -1   4  20      321.28      268.06     47.42 o 
   0   4  20       27.02       73.66     59.15 o 
   1   4  20       76.58      142.79     54.83 o 
   2   4  20      146.51      264.97     62.58 o 
   3   4  20       13.73        2.05     68.19 o 
  -6   5  20     2981.76     2940.12    134.36 o 
  -5   5  20     1548.25     1629.09     89.48 o 
  -4   5  20      605.87      536.37     63.91 o 
  -3   5  20       90.88      159.31     51.33 o 
  -2   5  20     2604.39     2412.16    108.50 o 
  -1   5  20     3482.39     3427.37    121.38 o 
   0   5  20     8428.15     8790.25    199.74 o 
   1   5  20    12568.99    12322.73    290.84 o 
   2   5  20    12548.01    12228.65    252.46 o 
   3   5  20     6889.97     7609.57    306.31 o 
  -6   6  20     5953.00     6395.22    183.97 o 
  -5   6  20    10771.10    10936.18    261.99 o 
  -4   6  20     6999.09     6857.09    318.50 o 
  -3   6  20     8621.45     8411.88    174.00 o 
  -2   6  20     6825.08     6470.57    146.76 o 
  -1   6  20     4853.27     4605.43    148.37 o 
   0   6  20      949.75     1089.88     86.51 o 
   1   6  20     1229.94     1332.73     93.59 o 
   2   6  20      273.63      269.70     72.30 o 
   3   6  20      694.32      661.59    106.05 o 
  -6   7  20      191.84      330.24     78.45 o 
  -5   7  20      420.13      530.16     80.94 o 
  -4   7  20        3.78       73.65     52.64 o 
  -3   7  20      443.81      408.37     60.01 o 
  -2   7  20       15.12        0.73     49.04 o 
  -1   7  20      284.83      297.90     57.15 o 
   0   7  20      920.63      872.06    143.46 o 
   1   7  20     1055.93     1141.47     91.21 o 
   2   7  20     1105.98     1071.54     93.47 o 
   3   7  20      373.81      364.09     91.66 o 
  -5   8  20    11375.89    11811.62    259.87 o 
  -4   8  20    10510.51    10962.60    210.63 o 
  -3   8  20     8587.79     8746.96    181.84 o 
  -2   8  20     9517.32     9607.02    190.04 o 
  -1   8  20     8893.13     9271.14    200.93 o 
   0   8  20     2651.29     2844.06    148.80 o 
   1   8  20     1974.49     2023.17    186.20 o 
   2   8  20      445.86      357.20     76.86 o 
  -5   9  20      715.00      839.66    101.72 o 
  -4   9  20        8.97       42.33     65.35 o 
  -3   9  20      141.93      232.85     61.14 o 
  -2   9  20      293.09      314.65     60.38 o 
  -1   9  20     1488.55     1486.51    116.61 o 
   0   9  20     1834.55     1967.23    111.37 o 
   1   9  20     2301.88     2279.40    119.04 o 
   2   9  20     2070.51     2182.64    123.54 o 
  -4  10  20     3804.67     3851.69    147.98 o 
  -3  10  20     3338.29     3657.66    124.03 o 
  -2  10  20     3356.55     3336.62    129.46 o 
  -1  10  20     2067.74     2077.69    115.04 o 
   0  10  20     1325.92     1468.83    104.11 o 
   1  10  20      287.49      419.82     78.89 o 
  -3  11  20       12.32        9.33     68.52 o 
  -2  11  20     2307.27     2424.03    106.89 o 
  -1  11  20     5815.52     5751.27    196.24 o 
   0  11  20     5340.73     5565.64    168.44 o 
  -2  12  20       60.16       78.22     70.93 o 
  -6   1  21     9000.98     9125.84    170.99 o 
  -5   1  21     4549.85     4524.23    120.57 o 
  -4   1  21      123.14      117.41     47.50 o 
  -3   1  21      224.22      212.18     47.51 o 
  -2   1  21       20.20       53.24     43.74 o 
  -1   1  21     2415.06     2540.56     88.57 o 
   0   1  21     4876.65     4944.76    115.50 o 
   1   1  21     8779.63     8681.92    186.29 o 
   2   1  21    11960.43    12633.72    269.96 o 
   3   1  21     6284.41     6629.61    270.70 o 
  -6   2  21     1752.64     1684.45     90.94 o 
  -5   2  21     2486.21     2469.10     93.34 o 
  -4   2  21     7291.38     7309.58    144.69 o 
  -3   2  21     9308.88     9014.64    161.51 o 
  -2   2  21     4440.12     4585.89    111.49 o 
  -1   2  21     5228.28     5248.49    118.40 o 
   0   2  21     4449.47     4472.20    110.92 o 
   1   2  21     2032.13     2080.33     97.25 o 
   2   2  21      347.58      313.36    119.36 o 
   3   2  21        1.48        8.03     71.10 o 
  -6   3  21      505.96      586.84     80.54 o 
  -5   3  21     1420.06     1450.33     96.35 o 
  -4   3  21      158.97      209.05     54.84 o 
  -3   3  21        5.83       99.35     51.34 o 
  -2   3  21       72.98      154.55     47.15 o 
  -1   3  21       84.61      165.66     46.53 o 
   0   3  21      933.23      882.69     67.94 o 
   1   3  21     1350.99     1519.18     87.29 o 
   2   3  21      648.64      757.40     94.86 o 
   3   3  21     1143.88     1361.22    107.82 o 
  -6   4  21     3326.33     3697.74    147.71 o 
  -5   4  21     7029.81     7183.69    164.18 o 
  -4   4  21    10751.30    10372.98    258.58 o 
  -3   4  21    12634.17    12523.80    242.12 o 
  -2   4  21    11331.16    11262.21    248.35 o 
  -1   4  21    13168.26    12629.60    220.95 o 
   0   4  21     5814.05     5708.69    160.91 o 
   1   4  21     2921.01     2978.54    114.22 o 
   2   4  21     2509.85     2300.17    124.39 o 
   3   4  21      144.01      106.04     78.16 o 
  -6   5  21      713.47      683.50    136.90 o 
  -5   5  21      688.32      839.61     75.59 o 
  -4   5  21      209.66      210.05     51.03 o 
  -3   5  21      305.63      336.07     58.83 o 
  -2   5  21       33.27       61.73     59.31 o 
  -1   5  21      128.18      104.58     60.79 o 
   0   5  21      808.83      705.78     79.19 o 
   1   5  21     2976.04     2932.74    150.77 o 
   2   5  21     3606.24     3776.21    145.68 o 
  -5   6  21     2034.49     1863.64    131.45 o 
  -4   6  21     4878.40     4754.50    151.12 o 
  -3   6  21     3770.03     3707.23    118.85 o 
  -2   6  21     5821.49     5823.30    143.31 o 
  -1   6  21     2500.40     2521.69    103.52 o 
   0   6  21     2956.09     2813.97    126.34 o 
   1   6  21     1825.57     1978.86    111.87 o 
   2   6  21      267.95      355.35     76.88 o 
  -5   7  21     2933.00     3026.92    140.16 o 
  -4   7  21     1225.04     1137.69     91.27 o 
  -3   7  21       21.51       11.86     54.53 o 
  -2   7  21      190.71      223.27     59.46 o 
  -1   7  21     1271.21     1308.39     82.22 o 
   0   7  21     4514.57     4313.97    148.77 o 
   1   7  21     6498.83     6496.29    265.65 o 
   2   7  21    10648.96    11304.03    251.07 o 
  -5   8  21        5.25      -27.38     68.19 o 
  -4   8  21      935.74      913.47     79.82 o 
  -3   8  21       22.84      -82.27     65.08 o 
  -2   8  21      599.89      686.75     70.79 o 
  -1   8  21      165.55      152.42     68.45 o 
   0   8  21      192.38      146.46     59.91 o 
   1   8  21       19.81       94.86     70.37 o 
  -4   9  21      496.70      578.75     91.03 o 
  -3   9  21       36.38       41.04     52.69 o 
  -2   9  21      660.79      629.40     70.79 o 
  -1   9  21     2100.20     1928.24    113.03 o 
   0   9  21     1552.49     1605.57    149.50 o 
   1   9  21     4986.61     5067.52    164.53 o 
  -3  10  21     6276.69     6478.27    162.78 o 
  -2  10  21     4814.29     5228.18    239.89 o 
  -1  10  21     6498.69     6490.09    241.88 o 
   0  10  21     4442.34     4517.98    157.63 o 
  -6   0  22     1350.97     1456.04    189.07 o 
  -5   0  22     1261.41     1353.35    156.31 o 
  -4   0  22    18720.14    18718.96    385.03 o 
  -3   0  22    15065.94    14660.31    320.54 o 
  -2   0  22    11685.82    11311.62    267.73 o 
  -1   0  22    14031.44    14346.53    369.27 o 
   0   0  22    10955.33    10820.08    260.59 o 
   1   0  22     8540.58     9231.58    651.87 o 
   2   0  22     3926.72     3655.15    496.45 o 
  -6   1  22     2581.60     2786.62    128.42 o 
  -5   1  22     1315.71     1368.01     79.03 o 
  -4   1  22      766.96      882.81     66.31 o 
  -3   1  22     1079.20     1073.29     68.35 o 
  -2   1  22        2.32       39.69     45.98 o 
  -1   1  22      500.69      483.16     55.76 o 
   0   1  22      107.36      257.14     51.72 o 
   1   1  22     1096.77     1243.57     98.58 o 
   2   1  22     1002.34      987.61     96.88 o 
  -5   2  22     2159.23     2204.27    102.53 o 
  -4   2  22     4376.76     4399.17    126.12 o 
  -3   2  22     6843.16     6945.43    142.23 o 
  -2   2  22     5244.76     5340.44    123.94 o 
  -1   2  22     5300.38     5316.15    123.36 o 
   0   2  22     2750.17     2997.18    101.35 o 
   1   2  22     3594.05     3781.37    125.64 o 
   2   2  22     1822.53     1460.76    205.08 o 
  -5   3  22     6755.43     6938.28    182.93 o 
  -4   3  22     3620.10     3579.60    118.59 o 
  -3   3  22     2090.75     2181.65     98.23 o 
  -2   3  22      123.01      147.55     54.57 o 
  -1   3  22      210.32      212.11     51.98 o 
   0   3  22     2287.76     2370.31    114.72 o 
   1   3  22     6074.63     5987.69    203.73 o 
   2   3  22     6156.37     6618.94    228.83 o 
  -5   4  22        3.63      -11.46     55.25 o 
  -4   4  22      371.31      305.80     59.69 o 
  -3   4  22        2.67       -2.97     56.05 o 
  -2   4  22       18.70       38.98     36.22 o 
  -1   4  22      244.61      273.17     58.43 o 
   0   4  22      627.70      795.64     84.30 o 
   1   4  22        5.35       47.23     64.75 o 
   2   4  22       12.13      139.03     83.82 o 
  -5   5  22     4450.89     4642.09    150.17 o 
  -4   5  22     3817.51     3735.54    167.21 o 
  -3   5  22     1318.14     1347.60     85.68 o 
  -2   5  22        4.99       -7.65     61.18 o 
  -1   5  22       82.76      151.64     67.18 o 
   0   5  22     1797.81     1742.19    106.24 o 
   1   5  22     5936.15     6350.39    208.30 o 
  -5   6  22     2450.55     2345.57    127.71 o 
  -4   6  22     4069.01     4123.14    128.91 o 
  -3   6  22     5883.01     5975.11    151.45 o 
  -2   6  22     3835.44     3660.70    119.73 o 
  -1   6  22     6757.80     6512.61    179.07 o 
   0   6  22     8061.96     8228.98    205.51 o 
   1   6  22     2777.26     2446.63    320.14 o 
  -4   7  22       89.30      141.87     61.50 o 
  -3   7  22       44.22       36.67     58.39 o 
  -2   7  22        1.02      -43.42     55.12 o 
  -1   7  22      499.65      574.56     82.47 o 
   0   7  22      362.54      401.07     77.87 o 
   1   7  22      170.53      170.43     71.97 o 
  -3   8  22     7621.54     7754.02    177.36 o 
  -2   8  22     7389.05     7497.72    171.79 o 
  -1   8  22    13968.43    13439.55    278.20 o 
   0   8  22    10625.82    10264.51    506.13 o 
  -2   9  22       86.27       41.49     61.21 o 
  -1   9  22      124.20      162.18     74.19 o 
  -5   1  23     4696.14     5147.40    184.63 o 
  -4   1  23    10434.21    10424.73    187.09 o 
  -3   1  23     4947.74     4956.27    129.19 o 
  -2   1  23      830.87      899.92     66.87 o 
  -1   1  23      296.01      205.69     53.20 o 
   0   1  23      914.37     1109.77    103.19 o 
   1   1  23     1372.87     1443.14    107.60 o 
  -5   2  23      157.86      160.28     61.96 o 
  -4   2  23     1621.88     1682.95     93.65 o 
  -3   2  23     2158.34     2278.82    101.75 o 
  -2   2  23     4580.32     4619.65    118.29 o 
  -1   2  23     6400.15     6459.99    140.02 o 
   0   2  23     7709.77     8011.62    179.13 o 
   1   2  23     5063.01     5077.92    167.50 o 
  -4   3  23      559.81      646.62     72.33 o 
  -3   3  23      109.30      230.55     60.14 o 
  -2   3  23      249.49      342.31     62.99 o 
  -1   3  23       84.93       70.32     56.13 o 
   0   3  23       98.66      196.73     69.47 o 
   1   3  23      877.11      863.28    103.46 o 
  -4   4  23     3353.47     3635.30    141.65 o 
  -3   4  23     8429.99     8319.88    348.15 o 
  -2   4  23     7420.52     7312.17    210.26 o 
  -1   4  23    12705.82    12589.51    249.44 o 
   0   4  23    10000.24    10308.81    233.46 o 
   1   4  23     7757.48     7766.81    201.46 o 
  -4   5  23      906.25      979.45     89.40 o 
  -3   5  23     2051.48     2057.04    102.29 o 
  -2   5  23      489.71      461.49     68.95 o 
  -1   5  23       49.08      162.23     70.60 o 
   0   5  23      118.15      193.55     73.73 o 
  -3   6  23     1185.71     1185.66     85.99 o 
  -2   6  23     5916.51     5849.24    151.13 o 
  -1   6  23     4784.43     4797.57    159.70 o 
   0   6  23     5177.58     5219.73    166.23 o 
  -2   7  23     1023.67     1024.39     83.48 o 
  -1   7  23      219.99      209.82     74.90 o 
  -3   0  24     2132.04     2126.81    132.94 o 
  -2   0  24     7354.50     7239.73    218.52 o 
  -1   0  24     9468.13     9460.89    249.58 o 
   0   0  24    12267.32    12726.64    386.97 o 
  -3   1  24      555.24      673.98     67.41 o 
  -2   1  24      630.27      719.31     67.27 o 
  -1   1  24       12.06       30.76     52.73 o 
   0   1  24       63.61       75.47     62.05 o 
  -3   2  24     1910.18     1946.80     99.54 o 
  -2   2  24     2562.29     2694.80    112.45 o 
  -1   2  24     4968.71     4822.77    135.67 o 
  -3   3  24     6862.00     6764.74    164.06 o 
  -2   3  24     3973.66     3921.36    126.78 o 
  -1   3  24      594.06      641.61     72.65 o 
  -2   4  24       95.42       45.72     67.02 o 
                                                 
